# Supplementary material for: Leveraging transcription factor physical proximity for enhancing gene regulation inference
Source: Bioinformatics. 2025 Jul 15;41(Suppl 1):i533–41. doi: 10.1093/bioinformatics/btaf186 (PMC12261443; doi:10.1093/bioinformatics/btaf186)
Supplement: btaf186_Supplementary_Data [file btaf186_supplementary_data.zip]

Archive with 4 entries (4 files):
- .DS_Store
- reference.bib
- Supplementary_Materials.pdf
- Wang.216.tex
