# Supplementary material for: Leveraging transcription factor physical proximity for enhancing gene regulation inference
Source: Bioinformatics. 2025 Jul 15;41(Suppl 1):i533–41. doi: 10.1093/bioinformatics/btaf186 (PMC12261443; doi:10.1093/bioinformatics/btaf186)
Supplement: btaf186_Supplementary_Data [file btaf186_supplementary_data.zip › reference.bib]

Automatically generated by Mendeley Desktop 1.14
Any changes to this file will be lost if it is regenerated by Mendeley.

BibTeX export options can be customized via Preferences -> BibTeX in Mendeley Desktop

@inproceedings{Schmidt2009OptimizingCF,
  title={Optimizing Costly Functions with Simple Constraints: A Limited-Memory Projected Quasi-Newton Algorithm},
  author={Mark W. Schmidt and Ewout van den Berg and Michael P. Friedlander and Kevin P. Murphy},
  booktitle={International Conference on Artificial Intelligence and Statistics},
  year={2009},
  url={https://api.semanticscholar.org/CorpusID:1126958}
}

@ARTICLE{Cao2013-yx,
  title     = "Going the distance for protein function prediction: a new
               distance metric for protein interaction networks",
  author    = "Cao, Mengfei and Zhang, Hao and Park, Jisoo and Daniels, Noah M
               and Crovella, Mark E and Cowen, Lenore J and Hescott, Benjamin",
  abstract  = "In protein-protein interaction (PPI) networks, functional
               similarity is often inferred based on the function of directly
               interacting proteins, or more generally, some notion of
               interaction network proximity among proteins in a local
               neighborhood. Prior methods typically measure proximity as the
               shortest-path distance in the network, but this has only a
               limited ability to capture fine-grained neighborhood
               distinctions, because most proteins are close to each other, and
               there are many ties in proximity. We introduce diffusion state
               distance (DSD), a new metric based on a graph diffusion
               property, designed to capture finer-grained distinctions in
               proximity for transfer of functional annotation in PPI networks.
               We present a tool that, when input a PPI network, will output
               the DSD distances between every pair of proteins. We show that
               replacing the shortest-path metric by DSD improves the
               performance of classical function prediction methods across the
               board.",
  journal   = "PLoS One",
  publisher = "Public Library of Science (PLoS)",
  volume    =  8,
  number    =  10,
  pages     = "e76339",
  month     =  oct,
  year      =  2013,
  language  = "en"
}


@ARTICLE{Bailey2015-sh,
  title     = "The {MEME} suite",
  author    = "Bailey, Timothy L and Johnson, James and Grant, Charles E and
               Noble, William S",
  abstract  = "The MEME Suite is a powerful, integrated set of web-based tools
               for studying sequence motifs in proteins, DNA and RNA. Such
               motifs encode many biological functions, and their detection and
               characterization is important in the study of molecular
               interactions in the cell, including the regulation of gene
               expression. Since the previous description of the MEME Suite in
               the 2009 Nucleic Acids Research Web Server Issue, we have added
               six new tools. Here we describe the capabilities of all the
               tools within the suite, give advice on their best use and
               provide several case studies to illustrate how to combine the
               results of various MEME Suite tools for successful motif-based
               analyses. The MEME Suite is freely available for academic use at
               http://meme-suite.org, and source code is also available for
               download and local installation.",
  journal   = "Nucleic Acids Res.",
  publisher = "Oxford University Press (OUP)",
  volume    =  43,
  number    = "W1",
  pages     = "W39--49",
  month     =  jul,
  year      =  2015,
  copyright = "http://creativecommons.org/licenses/by/4.0/",
  language  = "en"
}


@ARTICLE{Liu2015-xa,
  title     = "{RegNetwork}: an integrated database of transcriptional and
               post-transcriptional regulatory networks in human and mouse",
  author    = "Liu, Zhi-Ping and Wu, Canglin and Miao, Hongyu and Wu, Hulin",
  abstract  = "Transcriptional and post-transcriptional regulation of gene
               expression is of fundamental importance to numerous biological
               processes. Nowadays, an increasing amount of gene regulatory
               relationships have been documented in various databases and
               literature. However, to more efficiently exploit such knowledge
               for biomedical research and applications, it is necessary to
               construct a genome-wide regulatory network database to integrate
               the information on gene regulatory relationships that are widely
               scattered in many different places. Therefore, in this work, we
               build a knowledge-based database, named 'RegNetwork', of gene
               regulatory networks for human and mouse by collecting and
               integrating the documented regulatory interactions among
               transcription factors (TFs), microRNAs (miRNAs) and target genes
               from 25 selected databases. Moreover, we also inferred and
               incorporated potential regulatory relationships based on
               transcription factor binding site (TFBS) motifs into RegNetwork.
               As a result, RegNetwork contains a comprehensive set of
               experimentally observed or predicted transcriptional and
               post-transcriptional regulatory relationships, and the database
               framework is flexibly designed for potential extensions to
               include gene regulatory networks for other organisms in the
               future. Based on RegNetwork, we characterized the statistical
               and topological properties of genome-wide regulatory networks
               for human and mouse, we also extracted and interpreted simple
               yet important network motifs that involve the interplays between
               TF-miRNA and their targets. In summary, RegNetwork provides an
               integrated resource on the prior information for gene regulatory
               relationships, and it enables us to further investigate
               context-specific transcriptional and post-transcriptional
               regulatory interactions based on domain-specific experimental
               data. Database URL: http://www.regnetworkweb.org.",
  journal   = "Database (Oxford)",
  publisher = "Oxford University Press (OUP)",
  volume    =  2015,
  pages     = "bav095",
  month     =  sep,
  year      =  2015,
  language  = "en"
}


@book{Mattaini2020, author = {Katherine Mattaini}, year = {2020}, title = {Introduction to Molecular and Cell Biology}, publisher = {https://rwu.pressbooks.pub/bio103/} }

@ARTICLE{Zou05regularizationand,
    author = {Hui Zou and Trevor Hastie},
    title = {Regularization and variable selection via the Elastic Net},
    journal = {Journal of the Royal Statistical Society, Series B},
    year = {2005},
    volume = {67},
    pages = {301--320}
}

@article{NEURALGENE,
	author  = {Yutong  Sha and Yuchi Qiu and Qing Nie},
	title   = {NEURALGENE: INFERRING GENE REGULATION AND CELL-FATE DYNAMICS FROM NEURAL ODES},
	journal = {Journal of Machine Learning for Modeling and Computing},
	issn    = {2689-3967},
	year    = {2023},
	volume  = {4},
	number  = {3},
	pages   = {1--15}
}

@inproceedings{NEURIPS2018_69386f6b,
 author = {Chen, Ricky T. Q. and Rubanova, Yulia and Bettencourt, Jesse and Duvenaud, David K},
 booktitle = {Advances in Neural Information Processing Systems},
 editor = {S. Bengio and H. Wallach and H. Larochelle and K. Grauman and N. Cesa-Bianchi and R. Garnett},
 pages = {},
 publisher = {Curran Associates, Inc.},
 title = {Neural Ordinary Differential Equations},
 url = {https://proceedings.neurips.cc/paper_files/paper/2018/file/69386f6bb1dfed68692a24c8686939b9-Paper.pdf},
 volume = {31},
 year = {2018}
}


@ARTICLE{Liu2016-ch,
  title     = "On the dependency of cellular protein levels on {mRNA} abundance",
  author    = "Liu, Yansheng and Beyer, Andreas and Aebersold, Ruedi",
  abstract  = "The question of how genomic information is expressed to
               determine phenotypes is of central importance for basic and
               translational life science research and has been studied by
               transcriptomic and proteomic profiling. Here, we review the
               relationship between protein and mRNA levels under various
               scenarios, such as steady state, long-term state changes, and
               short-term adaptation, demonstrating the complexity of gene
               expression regulation, especially during dynamic transitions.
               The spatial and temporal variations of mRNAs, as well as the
               local availability of resources for protein biosynthesis,
               strongly influence the relationship between protein levels and
               their coding transcripts. We further discuss the buffering of
               mRNA fluctuations at the level of protein concentrations. We
               conclude that transcript levels by themselves are not sufficient
               to predict protein levels in many scenarios and to thus explain
               genotype-phenotype relationships and that high-quality data
               quantifying different levels of gene expression are
               indispensable for the complete understanding of biological
               processes.",
  journal   = "Cell",
  publisher = "Elsevier BV",
  volume    =  165,
  number    =  3,
  pages     = "535--550",
  month     =  apr,
  year      =  2016,
  copyright = "https://www.elsevier.com/open-access/userlicense/1.0/",
  language  = "en"
}


@ARTICLE{protein-Schwanhausser2011-zg,
  title     = "Global quantification of mammalian gene expression control",
  author    = "Schwanh{\"a}usser, Bj{\"o}rn and Busse, Dorothea and Li, Na and
               Dittmar, Gunnar and Schuchhardt, Johannes and Wolf, Jana and
               Chen, Wei and Selbach, Matthias",
  abstract  = "Gene expression is a multistep process that involves the
               transcription, translation and turnover of messenger RNAs and
               proteins. Although it is one of the most fundamental processes
               of life, the entire cascade has never been quantified on a
               genome-wide scale. Here we simultaneously measured absolute mRNA
               and protein abundance and turnover by parallel metabolic pulse
               labelling for more than 5,000 genes in mammalian cells. Whereas
               mRNA and protein levels correlated better than previously
               thought, corresponding half-lives showed no correlation. Using a
               quantitative model we have obtained the first genome-scale
               prediction of synthesis rates of mRNAs and proteins. We find
               that the cellular abundance of proteins is predominantly
               controlled at the level of translation. Genes with similar
               combinations of mRNA and protein stability shared functional
               properties, indicating that half-lives evolved under energetic
               and dynamic constraints. Quantitative information about all
               stages of gene expression provides a rich resource and helps to
               provide a greater understanding of the underlying design
               principles.",
  journal   = "Nature",
  publisher = "Springer Science and Business Media LLC",
  volume    =  473,
  number    =  7347,
  pages     = "337--342",
  month     =  may,
  year      =  2011,
  language  = "en"
}

@ARTICLE{Javierre2016-jg,
  title     = "Lineage-specific genome architecture links enhancers and
               non-coding disease variants to target gene promoters",
  author    = "Javierre, Biola M and Burren, Oliver S and Wilder, Steven P and
               Kreuzhuber, Roman and Hill, Steven M and Sewitz, Sven and
               Cairns, Jonathan and Wingett, Steven W and V{\'a}rnai, Csilla
               and Thiecke, Michiel J and Burden, Frances and Farrow, Samantha
               and Cutler, Antony J and Rehnstr{\"o}m, Karola and Downes, Kate
               and Grassi, Luigi and Kostadima, Myrto and Freire-Pritchett,
               Paula and Wang, Fan and {BLUEPRINT Consortium} and Stunnenberg,
               Hendrik G and Todd, John A and Zerbino, Daniel R and Stegle,
               Oliver and Ouwehand, Willem H and Frontini, Mattia and Wallace,
               Chris and Spivakov, Mikhail and Fraser, Peter",
  abstract  = "Long-range interactions between regulatory elements and gene
               promoters play key roles in transcriptional regulation. The vast
               majority of interactions are uncharted, constituting a major
               missing link in understanding genome control. Here, we use
               promoter capture Hi-C to identify interacting regions of 31,253
               promoters in 17 human primary hematopoietic cell types. We show
               that promoter interactions are highly cell type specific and
               enriched for links between active promoters and epigenetically
               marked enhancers. Promoter interactomes reflect lineage
               relationships of the hematopoietic tree, consistent with dynamic
               remodeling of nuclear architecture during differentiation.
               Interacting regions are enriched in genetic variants linked with
               altered expression of genes they contact, highlighting their
               functional role. We exploit this rich resource to connect
               non-coding disease variants to putative target promoters,
               prioritizing thousands of disease-candidate genes and
               implicating disease pathways. Our results demonstrate the power
               of primary cell promoter interactomes to reveal insights into
               genomic regulatory mechanisms underlying common diseases.",
  journal   = "Cell",
  publisher = "Elsevier BV",
  volume    =  167,
  number    =  5,
  pages     = "1369--1384.e19",
  month     =  nov,
  year      =  2016,
  keywords  = "chromosome conformation; disease gene prioritization; gene
               regulation; non-coding genetic variation; promoter capture Hi-C",
  copyright = "http://creativecommons.org/licenses/by/4.0/",
  language  = "en"
}


@online{scmultiome,
  author = {10x Genomics},
  title = {10x Genomics Datasets},
  note = {\url{https://www.10xgenomics.com/datasets}},
  url = {https://www.10xgenomics.com/datasets},
}

@ARTICLE{Chu2016-tm,
  title    = "Single-cell {RNA-seq} reveals novel regulators of human embryonic
              stem cell differentiation to definitive endoderm",
  author   = "Chu, Li-Fang and Leng, Ning and Zhang, Jue and Hou, Zhonggang and
              Mamott, Daniel and Vereide, David T and Choi, Jeea and
              Kendziorski, Christina and Stewart, Ron and Thomson, James A",
  abstract = "BACKGROUND: Human pluripotent stem cells offer the best available
              model to study the underlying cellular and molecular mechanisms
              of human embryonic lineage specification. However, it is not
              fully understood how individual stem cells exit the pluripotent
              state and transition towards their respective progenitor states.
              RESULTS: Here, we analyze the transcriptomes of human embryonic
              stem cell-derived lineage-specific progenitors by single-cell
              RNA-sequencing (scRNA-seq). We identify a definitive endoderm
              (DE) transcriptomic signature that leads us to pinpoint a
              critical time window when DE differentiation is enhanced by
              hypoxia. The molecular mechanisms governing the emergence of DE
              are further examined by time course scRNA-seq experiments,
              employing two new statistical tools to identify stage-specific
              genes over time (SCPattern) and to reconstruct the
              differentiation trajectory from the pluripotent state through
              mesendoderm to DE (Wave-Crest). Importantly, presumptive DE cells
              can be detected during the transitory phase from Brachyury (T)
              (+) mesendoderm toward a CXCR4 (+) DE state. Novel regulators are
              identified within this time window and are functionally validated
              on a screening platform with a T-2A-EGFP knock-in reporter
              engineered by CRISPR/Cas9. Through loss-of-function and
              gain-of-function experiments, we demonstrate that KLF8 plays a
              pivotal role modulating mesendoderm to DE differentiation.
              CONCLUSIONS: We report the analysis of 1776 cells by scRNA-seq
              covering distinct human embryonic stem cell-derived progenitor
              states. By reconstructing a differentiation trajectory at
              single-cell resolution, novel regulators of the mesendoderm
              transition to DE are elucidated and validated. Our strategy of
              combining single-cell analysis and genetic approaches can be
              applied to uncover novel regulators governing cell fate decisions
              in a variety of systems.",
  journal  = "Genome Biol.",
  volume   =  17,
  number   =  1,
  pages    = "173",
  month    =  aug,
  year     =  2016,
  keywords = "Brachyury; CRISPR/Cas9; Definitive endoderm; Embryonic stem
              cells; KLF8; Mesendoderm; SCPattern; Single-cell RNA-seq;
              Wave-Crest",
  language = "en"
}


@ARTICLE{Camp2017-zw,
  title     = "Multilineage communication regulates human liver bud development
               from pluripotency",
  author    = "Camp, J Gray and Sekine, Keisuke and Gerber, Tobias and
               Loeffler-Wirth, Henry and Binder, Hans and Gac, Malgorzata and
               Kanton, Sabina and Kageyama, Jorge and Damm, Georg and Seehofer,
               Daniel and Belicova, Lenka and Bickle, Marc and Barsacchi, Rico
               and Okuda, Ryo and Yoshizawa, Emi and Kimura, Masaki and Ayabe,
               Hiroaki and Taniguchi, Hideki and Takebe, Takanori and
               Treutlein, Barbara",
  abstract  = "Conventional two-dimensional differentiation from pluripotency
               fails to recapitulate cell interactions occurring during
               organogenesis. Three-dimensional organoids generate complex
               organ-like tissues; however, it is unclear how heterotypic
               interactions affect lineage identity. Here we use single-cell
               RNA sequencing to reconstruct hepatocyte-like lineage
               progression from pluripotency in two-dimensional culture. We
               then derive three-dimensional liver bud organoids by
               reconstituting hepatic, stromal, and endothelial interactions,
               and deconstruct heterogeneity during liver bud development. We
               find that liver bud hepatoblasts diverge from the
               two-dimensional lineage, and express epithelial migration
               signatures characteristic of organ budding. We benchmark
               three-dimensional liver buds against fetal and adult human liver
               single-cell RNA sequencing data, and find a striking
               correspondence between the three-dimensional liver bud and fetal
               liver cells. We use a receptor-ligand pairing analysis and a
               high-throughput inhibitor assay to interrogate signalling in
               liver buds, and show that vascular endothelial growth factor
               (VEGF) crosstalk potentiates endothelial network formation and
               hepatoblast differentiation. Our molecular dissection reveals
               interlineage communication regulating organoid development, and
               illuminates previously inaccessible aspects of human liver
               development.",
  journal   = "Nature",
  publisher = "Springer Science and Business Media LLC",
  volume    =  546,
  number    =  7659,
  pages     = "533--538",
  month     =  jun,
  year      =  2017,
  language  = "en"
}


@ARTICLE{Castro-Mondragon2022-nu,
  title     = "{JASPAR} 2022: the 9th release of the open-access database of
               transcription factor binding profiles",
  author    = "Castro-Mondragon, Jaime A and Riudavets-Puig, Rafael and
               Rauluseviciute, Ieva and Lemma, Roza Berhanu and Turchi, Laura
               and Blanc-Mathieu, Romain and Lucas, Jeremy and Boddie, Paul and
               Khan, Aziz and Manosalva P{\'e}rez, Nicol{\'a}s and Fornes,
               Oriol and Leung, Tiffany Y and Aguirre, Alejandro and Hammal,
               Fayrouz and Schmelter, Daniel and Baranasic, Damir and
               Ballester, Benoit and Sandelin, Albin and Lenhard, Boris and
               Vandepoele, Klaas and Wasserman, Wyeth W and Parcy, Fran{\c
               c}ois and Mathelier, Anthony",
  abstract  = "JASPAR (http://jaspar.genereg.net/) is an open-access database
               containing manually curated, non-redundant transcription factor
               (TF) binding profiles for TFs across six taxonomic groups. In
               this 9th release, we expanded the CORE collection with 341 new
               profiles (148 for plants, 101 for vertebrates, 85 for
               urochordates, and 7 for insects), which corresponds to a 19\%
               expansion over the previous release. We added 298 new profiles
               to the Unvalidated collection when no orthogonal evidence was
               found in the literature. All the profiles were clustered to
               provide familial binding profiles for each taxonomic group.
               Moreover, we revised the structural classification of DNA
               binding domains to consider plant-specific TFs. This release
               introduces word clouds to represent the scientific knowledge
               associated with each TF. We updated the genome tracks of TFBSs
               predicted with JASPAR profiles in eight organisms; the human and
               mouse TFBS predictions can be visualized as native tracks in the
               UCSC Genome Browser. Finally, we provide a new tool to perform
               JASPAR TFBS enrichment analysis in user-provided genomic
               regions. All the data is accessible through the JASPAR website,
               its associated RESTful API, the R/Bioconductor data package, and
               a new Python package, pyJASPAR, that facilitates serverless
               access to the data.",
  journal   = "Nucleic Acids Res.",
  publisher = "Oxford University Press (OUP)",
  volume    =  50,
  number    = "D1",
  pages     = "D165--D173",
  month     =  jan,
  year      =  2022,
  copyright = "https://creativecommons.org/licenses/by-nc/4.0/",
  language  = "en"
}


@ARTICLE{Shen2023-xe,
  title     = "{AnimalTFDB} 4.0: a comprehensive animal transcription factor
               database updated with variation and expression annotations",
  author    = "Shen, Wen-Kang and Chen, Si-Yi and Gan, Zi-Quan and Zhang,
               Yu-Zhu and Yue, Tao and Chen, Miao-Miao and Xue, Yu and Hu, Hui
               and Guo, An-Yuan",
  abstract  = "Transcription factors (TFs) are proteins that interact with
               specific DNA sequences to regulate gene expression and play
               crucial roles in all kinds of biological processes. To keep up
               with new data and provide a more comprehensive resource for TF
               research, we updated the Animal Transcription Factor Database
               (AnimalTFDB) to version 4.0
               (http://bioinfo.life.hust.edu.cn/AnimalTFDB4/) with up-to-date
               data and functions. We refined the TF family rules and
               prediction pipeline to predict TFs in genome-wide protein
               sequences from Ensembl. As a result, we predicted 274 633 TF
               genes and 150 726 transcription cofactor genes in AnimalTFDB 4.0
               in 183 animal genomes, which are 86 more species than AnimalTFDB
               3.0. Besides double data volume, we also added the following new
               annotations and functions to the database: (i) variations
               (including mutations) on TF genes in various human cancers and
               other diseases; (ii) predicted post-translational modification
               sites (including phosphorylation, acetylation, methylation and
               ubiquitination sites) on TFs in 8 species; (iii) TF regulation
               in autophagy; (iv) comprehensive TF expression annotation for 38
               species; (v) exact and batch search functions allow users to
               search AnimalTFDB flexibly. AnimalTFDB 4.0 is a useful resource
               for studying TF and transcription regulation, which contains
               comprehensive annotation and classification of TFs and
               transcription cofactors.",
  journal   = "Nucleic Acids Res.",
  publisher = "Oxford University Press (OUP)",
  volume    =  51,
  number    = "D1",
  pages     = "D39--D45",
  month     =  jan,
  year      =  2023,
  copyright = "https://creativecommons.org/licenses/by/4.0/",
  language  = "en"
}


@ARTICLE{Kanamori2004-cc,
  title     = "A genome-wide and nonredundant mouse transcription factor
               database",
  author    = "Kanamori, Mutsumi and Konno, Hideaki and Osato, Naoki and Kawai,
               Jun and Hayashizaki, Yoshihide and Suzuki, Harukazu",
  abstract  = "Here we describe the development of a genome-wide and
               nonredundant mouse transcription factor database and its viewer
               (http://genome.gsc.riken.gp/TFdb/). We systematically selected
               transcription factors with DNA-binding properties and their
               regulators on the basis of their LocusLink and Gene Ontology
               annotations. We also incorporated into our database information
               regarding the corresponding available cDNA clones and their
               structural properties. Because of these features, our database
               is unique and may provide useful information for systematic
               genome-wide studies of transcriptional regulation.",
  journal   = "Biochem. Biophys. Res. Commun.",
  publisher = "Elsevier BV",
  volume    =  322,
  number    =  3,
  pages     = "787--793",
  month     =  sep,
  year      =  2004,
  language  = "en"
}


@ARTICLE{Hayashi2018-oi,
  title     = "Single-cell full-length total {RNA} sequencing uncovers dynamics
               of recursive splicing and enhancer {RNAs}",
  author    = "Hayashi, Tetsutaro and Ozaki, Haruka and Sasagawa, Yohei and
               Umeda, Mana and Danno, Hiroki and Nikaido, Itoshi",
  abstract  = "Total RNA sequencing has been used to reveal poly(A) and
               non-poly(A) RNA expression, RNA processing and enhancer
               activity. To date, no method for full-length total RNA
               sequencing of single cells has been developed despite the
               potential of this technology for single-cell biology. Here we
               describe random displacement amplification sequencing
               (RamDA-seq), the first full-length total RNA-sequencing method
               for single cells. Compared with other methods, RamDA-seq shows
               high sensitivity to non-poly(A) RNA and near-complete
               full-length transcript coverage. Using RamDA-seq with
               differentiation time course samples of mouse embryonic stem
               cells, we reveal hundreds of dynamically regulated non-poly(A)
               transcripts, including histone transcripts and long noncoding
               RNA Neat1. Moreover, RamDA-seq profiles recursive splicing in
               >300-kb introns. RamDA-seq also detects enhancer RNAs and their
               cell type-specific activity in single cells. Taken together, we
               demonstrate that RamDA-seq could help investigate the dynamics
               of gene expression, RNA-processing events and transcriptional
               regulation in single cells.",
  journal   = "Nat. Commun.",
  publisher = "Springer Science and Business Media LLC",
  volume    =  9,
  number    =  1,
  pages     = "619",
  month     =  feb,
  year      =  2018,
  copyright = "https://creativecommons.org/licenses/by/4.0",
  language  = "en"
}


@ARTICLE{protein-Gygi1999-sm,
  title     = "Correlation between protein and {mRNA} abundance in yeast",
  author    = "Gygi, S P and Rochon, Y and Franza, B R and Aebersold, R",
  abstract  = "We have determined the relationship between mRNA and protein
               expression levels for selected genes expressed in the yeast
               Saccharomyces cerevisiae growing at mid-log phase. The proteins
               contained in total yeast cell lysate were separated by
               high-resolution two-dimensional (2D) gel electrophoresis. Over
               150 protein spots were excised and identified by capillary
               liquid chromatography-tandem mass spectrometry (LC-MS/MS).
               Protein spots were quantified by metabolic labeling and
               scintillation counting. Corresponding mRNA levels were
               calculated from serial analysis of gene expression (SAGE)
               frequency tables (V. E. Velculescu, L. Zhang, W. Zhou, J.
               Vogelstein, M. A. Basrai, D. E. Bassett, Jr., P. Hieter, B.
               Vogelstein, and K. W. Kinzler, Cell 88:243-251, 1997). We found
               that the correlation between mRNA and protein levels was
               insufficient to predict protein expression levels from
               quantitative mRNA data. Indeed, for some genes, while the mRNA
               levels were of the same value the protein levels varied by more
               than 20-fold. Conversely, invariant steady-state levels of
               certain proteins were observed with respective mRNA transcript
               levels that varied by as much as 30-fold. Another interesting
               observation is that codon bias is not a predictor of either
               protein or mRNA levels. Our results clearly delineate the
               technical boundaries of current approaches for quantitative
               analysis of protein expression and reveal that simple deduction
               from mRNA transcript analysis is insufficient.",
  journal   = "Mol. Cell. Biol.",
  publisher = "American Society for Microbiology",
  volume    =  19,
  number    =  3,
  pages     = "1720--1730",
  month     =  mar,
  year      =  1999,
  language  = "en"
}


@ARTICLE{Saelens2019-kl,
  title     = "A comparison of single-cell trajectory inference methods",
  author    = "Saelens, Wouter and Cannoodt, Robrecht and Todorov, Helena and
               Saeys, Yvan",
  abstract  = "Trajectory inference approaches analyze genome-wide omics data
               from thousands of single cells and computationally infer the
               order of these cells along developmental trajectories. Although
               more than 70 trajectory inference tools have already been
               developed, it is challenging to compare their performance
               because the input they require and output models they produce
               vary substantially. Here, we benchmark 45 of these methods on
               110 real and 229 synthetic datasets for cellular ordering,
               topology, scalability and usability. Our results highlight the
               complementarity of existing tools, and that the choice of method
               should depend mostly on the dataset dimensions and trajectory
               topology. Based on these results, we develop a set of guidelines
               to help users select the best method for their dataset. Our
               freely available data and evaluation pipeline (
               https://benchmark.dynverse.org ) will aid in the development of
               improved tools designed to analyze increasingly large and
               complex single-cell datasets.",
  journal   = "Nat. Biotechnol.",
  publisher = "Springer Science and Business Media LLC",
  volume    =  37,
  number    =  5,
  pages     = "547--554",
  month     =  may,
  year      =  2019,
  language  = "en"
}

@ARTICLE{Maslov2002-gr,
  title     = "Specificity and stability in topology of protein networks",
  author    = "Maslov, Sergei and Sneppen, Kim",
  abstract  = "Molecular networks guide the biochemistry of a living cell on
               multiple levels: Its metabolic and signaling pathways are shaped
               by the network of interacting proteins, whose production, in
               turn, is controlled by the genetic regulatory network. To
               address topological properties of these two networks, we
               quantified correlations between connectivities of interacting
               nodes and compared them to a null model of a network, in which
               all links were randomly rewired. We found that for both
               interaction and regulatory networks, links between highly
               connected proteins are systematically suppressed, whereas those
               between a highly connected and low-connected pairs of proteins
               are favored. This effect decreases the likelihood of cross talk
               between different functional modules of the cell and increases
               the overall robustness of a network by localizing effects of
               deleterious perturbations.",
  journal   = "Science",
  publisher = "American Association for the Advancement of Science (AAAS)",
  volume    =  296,
  number    =  5569,
  pages     = "910--913",
  month     =  may,
  year      =  2002,
  language  = "en"
}


@ARTICLE{TAD-Stadhouders2018-ac,
  title     = "Transcription factors orchestrate dynamic interplay between
               genome topology and gene regulation during cell reprogramming",
  author    = "Stadhouders, Ralph and Vidal, Enrique and Serra, Fran{\c c}ois
               and Di Stefano, Bruno and Le Dily, Fran{\c c}ois and Quilez,
               Javier and Gomez, Antonio and Collombet, Samuel and Berenguer,
               Clara and Cuartero, Yasmina and Hecht, Jochen and Filion,
               Guillaume J and Beato, Miguel and Marti-Renom, Marc A and Graf,
               Thomas",
  abstract  = "Chromosomal architecture is known to influence gene expression,
               yet its role in controlling cell fate remains poorly understood.
               Reprogramming of somatic cells into pluripotent stem cells
               (PSCs) by the transcription factors (TFs) OCT4, SOX2, KLF4 and
               MYC offers an opportunity to address this question but is
               severely limited by the low proportion of responding cells. We
               have recently developed a highly efficient reprogramming
               protocol that synchronously converts somatic into pluripotent
               stem cells. Here, we used this system to integrate time-resolved
               changes in genome topology with gene expression, TF binding and
               chromatin-state dynamics. The results showed that TFs drive
               topological genome reorganization at multiple architectural
               levels, often before changes in gene expression. Removal of
               locus-specific topological barriers can explain why pluripotency
               genes are activated sequentially, instead of simultaneously,
               during reprogramming. Together, our results implicate genome
               topology as an instructive force for implementing
               transcriptional programs and cell fate in mammals.",
  journal   = "Nat. Genet.",
  publisher = "Springer Science and Business Media LLC",
  volume    =  50,
  number    =  2,
  pages     = "238--249",
  month     =  feb,
  year      =  2018,
  language  = "en"
}


@ARTICLE{TAD-Ghavi-Helm2019-fr,
  title     = "Highly rearranged chromosomes reveal uncoupling between genome
               topology and gene expression",
  author    = "Ghavi-Helm, Yad and Jankowski, Aleksander and Meiers, Sascha and
               Viales, Rebecca R and Korbel, Jan O and Furlong, Eileen E M",
  abstract  = "Chromatin topology is intricately linked to gene expression, yet
               its functional requirement remains unclear. Here, we
               comprehensively assessed the interplay between genome topology
               and gene expression using highly rearranged chromosomes
               (balancers) spanning ~75\% of the Drosophila genome. Using
               transheterozyte (balancer/wild-type) embryos, we measured
               allele-specific changes in topology and gene expression in cis,
               while minimizing trans effects. Through genome sequencing, we
               resolved eight large nested inversions, smaller inversions,
               duplications and thousands of deletions. These extensive
               rearrangements caused many changes to chromatin topology,
               disrupting long-range loops, topologically associating domains
               (TADs) and promoter interactions, yet these are not predictive
               of changes in expression. Gene expression is generally not
               altered around inversion breakpoints, indicating that
               mis-appropriate enhancer-promoter activation is a rare event.
               Similarly, shuffling or fusing TADs, changing intra-TAD
               connections and disrupting long-range inter-TAD loops does not
               alter expression for the majority of genes. Our results suggest
               that properties other than chromatin topology ensure productive
               enhancer-promoter interactions.",
  journal   = "Nat. Genet.",
  publisher = "Springer Science and Business Media LLC",
  volume    =  51,
  number    =  8,
  pages     = "1272--1282",
  month     =  aug,
  year      =  2019,
  language  = "en"
}


@ARTICLE{TAD-Cavalheiro2021-fn,
  title     = "To loop or not to loop: what is the role of {TADs} in enhancer
               function and gene regulation?",
  author    = "Cavalheiro, Gabriel R and Pollex, Tim and Furlong, Eileen Em",
  abstract  = "The past decade has seen a huge jump in the resolution and scale
               at which we can interrogate the three-dimensional properties of
               the genome. This revealed different types of chromatin
               structures including topologically associating domains,
               partitioning genes and their enhancers into interacting domains.
               While the visualisation of these topologies and their dynamics
               has dramatically improved, our understanding of their underlying
               mechanisms and functional roles in gene expression has lagged
               behind. A suite of recent studies have addressed this using
               genetic manipulations to perturb topological features and loops
               at different scales. Here we assess the new biological insights
               gained on the functional relationship between genome topology
               and gene expression, with a particular focus on enhancer
               function.",
  journal   = "Curr. Opin. Genet. Dev.",
  publisher = "Elsevier BV",
  volume    =  67,
  pages     = "119--129",
  month     =  apr,
  year      =  2021,
  language  = "en"
}


@ARTICLE{Sefer2022-mz,
  title     = "A comparison of topologically associating domain callers over
               mammals at high resolution",
  author    = "Sefer, Emre",
  abstract  = "BACKGROUND: Topologically associating domains (TADs) are locally
               highly-interacting genome regions, which also play a critical
               role in regulating gene expression in the cell. TADs have been
               first identified while investigating the 3D genome structure
               over High-throughput Chromosome Conformation Capture (Hi-C)
               interaction dataset. Substantial degree of efforts have been
               devoted to develop techniques for inferring TADs from Hi-C
               interaction dataset. Many TAD-calling methods have been
               developed which differ in their criteria and assumptions in TAD
               inference. Correspondingly, TADs inferred via these callers vary
               in terms of both similarities and biological features they are
               enriched in. RESULT: We have carried out a systematic comparison
               of 27 TAD-calling methods over mammals. We use Micro-C, a recent
               high-resolution variant of Hi-C, to compare TADs at a very high
               resolution, and classify the methods into 3 categories:
               feature-based methods, Clustering methods, Graph-partitioning
               methods. We have evaluated TAD boundaries, gaps between adjacent
               TADs, and quality of TADs across various criteria. We also found
               particularly CTCF and Cohesin proteins to be effective in
               formation of TADs with corner dots. We have also assessed the
               callers performance on simulated datasets since a gold standard
               for TADs is missing. TAD sizes and numbers change remarkably
               between TAD callers and dataset resolutions, indicating that
               TADs are hierarchically-organized domains, instead of disjoint
               regions. A core subset of feature-based TAD callers regularly
               perform the best while inferring reproducible domains, which are
               also enriched for TAD related biological properties. CONCLUSION:
               We have analyzed the fundamental principles of TAD-calling
               methods, and identified the existing situation in TAD inference
               across high resolution Micro-C interaction datasets over
               mammals. We come up with a systematic, comprehensive, and
               concise framework to evaluate the TAD-calling methods
               performance across Micro-C datasets. Our research will be useful
               in selecting appropriate methods for TAD inference and
               evaluation based on available data, experimental design, and
               biological question of interest. We also introduce our analysis
               as a benchmarking tool with publicly available source code.",
  journal   = "BMC Bioinformatics",
  publisher = "Springer Science and Business Media LLC",
  volume    =  23,
  number    =  1,
  pages     = "127",
  month     =  apr,
  year      =  2022,
  keywords  = "Chromatin organization; Hi-C; Micro-C; TAD callers;
               Topologically associating domains",
  copyright = "https://creativecommons.org/licenses/by/4.0",
  language  = "en"
}


@ARTICLE{Ma2011-gb,
  title     = "Transcriptional activators and activation mechanisms",
  author    = "Ma, Jun",
  abstract  = "Transcriptional activators are required to turn on the
               expression of genes in a eukaryotic cell. Activators bound to
               the enhancer can facilitate either the recruitment of RNA
               polymerase II to the promoter or its elongation. This article
               examines a few selected issues in understanding activator
               functions and activation mechanisms.",
  journal   = "Protein Cell",
  publisher = "Springer Science and Business Media LLC",
  volume    =  2,
  number    =  11,
  pages     = "879--888",
  month     =  nov,
  year      =  2011,
  language  = "en"
}

@ARTICLE{Zhang2019-hj,
  title     = "Transcriptional landscape and clinical utility of enhancer
               {RNAs} for {eRNA-targeted} therapy in cancer",
  author    = "Zhang, Zhao and Lee, Joo-Hyung and Ruan, Hang and Ye, Youqiong
               and Krakowiak, Joanna and Hu, Qingsong and Xiang, Yu and Gong,
               Jing and Zhou, Bingying and Wang, Li and Lin, Chunru and Diao,
               Lixia and Mills, Gordon B and Li, Wenbo and Han, Leng",
  abstract  = "Enhancer RNA (eRNA) is a type of noncoding RNA transcribed from
               the enhancer. Although critical roles of eRNA in gene
               transcription control have been increasingly realized, the
               systemic landscape and potential function of eRNAs in cancer
               remains largely unexplored. Here, we report the integration of
               multi-omics and pharmacogenomics data across large-scale patient
               samples and cancer cell lines. We observe a
               cancer-/lineage-specificity of eRNAs, which may be largely
               driven by tissue-specific TFs. eRNAs are involved in multiple
               cancer signaling pathways through putatively regulating their
               target genes, including clinically actionable genes and immune
               checkpoints. They may also affect drug response by
               within-pathway or cross-pathway means. We characterize the
               oncogenic potential and therapeutic liability of one eRNA,
               NET1e, supporting the clinical feasibility of eRNA-targeted
               therapy. We identify a panel of clinically relevant eRNAs and
               developed a user-friendly data portal. Our study reveals the
               transcriptional landscape and clinical utility of eRNAs in
               cancer.",
  journal   = "Nat. Commun.",
  publisher = "Springer Science and Business Media LLC",
  volume    =  10,
  number    =  1,
  pages     = "4562",
  month     =  oct,
  year      =  2019,
  copyright = "https://creativecommons.org/licenses/by/4.0",
  language  = "en"
}


@ARTICLE{Zhang2021-zn,
  title     = "{HeRA}: an atlas of enhancer {RNAs} across human tissues",
  author    = "Zhang, Zhao and Hong, Wei and Ruan, Hang and Jing, Ying and Li,
               Shengli and Liu, Yaoming and Wang, Jun and Li, Wenbo and Diao,
               Lixia and Han, Leng",
  abstract  = "Enhancer RNA (eRNA) is a type of long non-coding RNA transcribed
               from DNA enhancer regions. Despite critical roles of eRNA in
               gene regulation, the expression landscape of eRNAs in normal
               human tissue remains unexplored. Using numerous samples from the
               Genotype-Tissue Expression project, we characterized 45 411
               detectable eRNAs and identified tens of thousands of
               associations between eRNAs and traits, including gender, race,
               and age. We constructed a co-expression network to identify
               millions of putative eRNA regulators and target genes across
               different tissues. We further constructed a user-friendly data
               portal, Human enhancer RNA Atlas (HeRA,
               https://hanlab.uth.edu/HeRA/). In HeRA, users can search,
               browse, and download the eRNA expression profile, trait-related
               eRNAs, and eRNA co-expression network by searching the eRNA ID,
               gene symbol, and genomic region in one or multiple tissues. HeRA
               is the first data portal to characterize eRNAs from 9577 samples
               across 54 human tissues and facilitates functional and
               mechanistic investigations of eRNAs.",
  journal   = "Nucleic Acids Res.",
  publisher = "Oxford University Press (OUP)",
  volume    =  49,
  number    = "D1",
  pages     = "D932--D938",
  month     =  jan,
  year      =  2021,
  copyright = "http://creativecommons.org/licenses/by/4.0/",
  language  = "en"
}


@ARTICLE{Han2018-tl,
  title     = "{TRRUST} v2: an expanded reference database of human and mouse
               transcriptional regulatory interactions",
  author    = "Han, Heonjong and Cho, Jae-Won and Lee, Sangyoung and Yun,
               Ayoung and Kim, Hyojin and Bae, Dasom and Yang, Sunmo and Kim,
               Chan Yeong and Lee, Muyoung and Kim, Eunbeen and Lee, Sungho and
               Kang, Byunghee and Jeong, Dabin and Kim, Yaeji and Jeon,
               Hyeon-Nae and Jung, Haein and Nam, Sunhwee and Chung, Michael
               and Kim, Jong-Hoon and Lee, Insuk",
  abstract  = "Transcription factors (TFs) are major trans-acting factors in
               transcriptional regulation. Therefore, elucidating TF-target
               interactions is a key step toward understanding the regulatory
               circuitry underlying complex traits such as human diseases. We
               previously published a reference TF-target interaction database
               for humans-TRRUST (Transcriptional Regulatory Relationships
               Unraveled by Sentence-based Text mining)-which was constructed
               using sentence-based text mining, followed by manual curation.
               Here, we present TRRUST v2 (www.grnpedia.org/trrust) with a
               significant improvement from the previous version, including a
               significantly increased size of the database consisting of 8444
               regulatory interactions for 800 TFs in humans. More importantly,
               TRRUST v2 also contains a database for TF-target interactions in
               mice, including 6552 TF-target interactions for 828 mouse TFs.
               TRRUST v2 is also substantially more comprehensive and less
               biased than other TF-target interaction databases. We also
               improved the web interface, which now enables prioritization of
               key TFs for a physiological condition depicted by a set of
               user-input transcriptional responsive genes. With the
               significant expansion in the database size and inclusion of the
               new web tool for TF prioritization, we believe that TRRUST v2
               will be a versatile database for the study of the
               transcriptional regulation involved in human diseases.",
  journal   = "Nucleic Acids Res.",
  publisher = "Oxford University Press (OUP)",
  volume    =  46,
  number    = "D1",
  pages     = "D380--D386",
  month     =  jan,
  year      =  2018,
  copyright = "http://creativecommons.org/licenses/by-nc/4.0/",
  language  = "en"
}


@ARTICLE{Oughtred2019-zu,
  title     = "The {BioGRID} interaction database: 2019 update",
  author    = "Oughtred, Rose and Stark, Chris and Breitkreutz, Bobby-Joe and
               Rust, Jennifer and Boucher, Lorrie and Chang, Christie and
               Kolas, Nadine and O'Donnell, Lara and Leung, Genie and McAdam,
               Rochelle and Zhang, Frederick and Dolma, Sonam and Willems,
               Andrew and Coulombe-Huntington, Jasmin and Chatr-Aryamontri,
               Andrew and Dolinski, Kara and Tyers, Mike",
  abstract  = "The Biological General Repository for Interaction Datasets
               (BioGRID: https://thebiogrid.org) is an open access database
               dedicated to the curation and archival storage of protein,
               genetic and chemical interactions for all major model organism
               species and humans. As of September 2018 (build 3.4.164),
               BioGRID contains records for 1 598 688 biological interactions
               manually annotated from 55 809 publications for 71 species, as
               classified by an updated set of controlled vocabularies for
               experimental detection methods. BioGRID also houses records for
               >700 000 post-translational modification sites. BioGRID now
               captures chemical interaction data, including chemical-protein
               interactions for human drug targets drawn from the DrugBank
               database and manually curated bioactive compounds reported in
               the literature. A new dedicated aspect of BioGRID annotates
               genome-wide CRISPR/Cas9-based screens that report gene-phenotype
               and gene-gene relationships. An extension of the BioGRID
               resource called the Open Repository for CRISPR Screens (ORCS)
               database (https://orcs.thebiogrid.org) currently contains over
               500 genome-wide screens carried out in human or mouse cell
               lines. All data in BioGRID is made freely available without
               restriction, is directly downloadable in standard formats and
               can be readily incorporated into existing applications via our
               web service platforms. BioGRID data are also freely distributed
               through partner model organism databases and meta-databases.",
  journal   = "Nucleic Acids Res.",
  publisher = "Oxford University Press (OUP)",
  volume    =  47,
  number    = "D1",
  pages     = "D529--D541",
  month     =  jan,
  year      =  2019,
  copyright = "http://creativecommons.org/licenses/by-nc/4.0/",
  language  = "en"
}


@ARTICLE{Richter2022-da,
  title     = "The Mediator complex as a master regulator of transcription by
               {RNA} polymerase {II}",
  author    = "Richter, William F and Nayak, Shraddha and Iwasa, Janet and
               Taatjes, Dylan J",
  abstract  = "The Mediator complex, which in humans is 1.4 MDa in size and
               includes 26 subunits, controls many aspects of RNA polymerase II
               (Pol II) function. Apart from its size, a defining feature of
               Mediator is its intrinsic disorder and conformational
               flexibility, which contributes to its ability to undergo phase
               separation and to interact with a myriad of regulatory factors.
               In this Review, we discuss Mediator structure and function, with
               emphasis on recent cryogenic electron microscopy data of the
               4.0-MDa transcription preinitiation complex. We further discuss
               how Mediator and sequence-specific DNA-binding transcription
               factors enable enhancer-dependent regulation of Pol II function
               at distal gene promoters, through the formation of molecular
               condensates (or transcription hubs) and chromatin loops.
               Mediator regulation of Pol II reinitiation is also discussed, in
               the context of transcription bursting. We propose a working
               model for Mediator function that combines experimental results
               and theoretical considerations related to enhancer-promoter
               interactions, which reconciles contradictory data regarding
               whether enhancer-promoter communication is direct or indirect.
               We conclude with a discussion of Mediator's potential as a
               therapeutic target and of future research directions.",
  journal   = "Nat. Rev. Mol. Cell Biol.",
  publisher = "Springer Science and Business Media LLC",
  volume    =  23,
  number    =  11,
  pages     = "732--749",
  month     =  nov,
  year      =  2022,
  language  = "en"
}


@article{Pilanci2015SparseLV,
  title={Sparse learning via Boolean relaxations},
  author={Mert Pilanci and Martin J. Wainwright and Laurent El Ghaoui},
  journal={Mathematical Programming},
  year={2015},
  volume={151},
  pages={63 - 87},
  url={https://api.semanticscholar.org/CorpusID:8431790}
}


@ARTICLE{Lambert2018-ea,
  title     = "The human transcription factors",
  author    = "Lambert, Samuel A and Jolma, Arttu and Campitelli, Laura F and
               Das, Pratyush K and Yin, Yimeng and Albu, Mihai and Chen,
               Xiaoting and Taipale, Jussi and Hughes, Timothy R and Weirauch,
               Matthew T",
  abstract  = "Transcription factors (TFs) recognize specific DNA sequences to
               control chromatin and transcription, forming a complex system
               that guides expression of the genome. Despite keen interest in
               understanding how TFs control gene expression, it remains
               challenging to determine how the precise genomic binding sites
               of TFs are specified and how TF binding ultimately relates to
               regulation of transcription. This review considers how TFs are
               identified and functionally characterized, principally through
               the lens of a catalog of over 1,600 likely human TFs and binding
               motifs for two-thirds of them. Major classes of human TFs differ
               markedly in their evolutionary trajectories and expression
               patterns, underscoring distinct functions. TFs likewise underlie
               many different aspects of human physiology, disease, and
               variation, highlighting the importance of continued effort to
               understand TF-mediated gene regulation.",
  journal   = "Cell",
  publisher = "Elsevier BV",
  volume    =  172,
  number    =  4,
  pages     = "650--665",
  month     =  feb,
  year      =  2018,
  copyright = "http://www.elsevier.com/open-access/userlicense/1.0/",
  language  = "en"
}


@ARTICLE{Krefting2018-vj,
  title     = "Evolutionary stability of topologically associating domains is
               associated with conserved gene regulation",
  author    = "Krefting, Jan and Andrade-Navarro, Miguel A and Ibn-Salem, Jonas",
  abstract  = "BACKGROUND: The human genome is highly organized in the
               three-dimensional nucleus. Chromosomes fold locally into
               topologically associating domains (TADs) defined by increased
               intra-domain chromatin contacts. TADs contribute to gene
               regulation by restricting chromatin interactions of regulatory
               sequences, such as enhancers, with their target genes.
               Disruption of TADs can result in altered gene expression and is
               associated to genetic diseases and cancers. However, it is not
               clear to which extent TAD regions are conserved in evolution and
               whether disruption of TADs by evolutionary rearrangements can
               alter gene expression. RESULTS: Here, we hypothesize that TADs
               represent essential functional units of genomes, which are
               stable against rearrangements during evolution. We investigate
               this using whole-genome alignments to identify evolutionary
               rearrangement breakpoints of different vertebrate species.
               Rearrangement breakpoints are strongly enriched at TAD
               boundaries and depleted within TADs across species. Furthermore,
               using gene expression data across many tissues in mouse and
               human, we show that genes within TADs have more conserved
               expression patterns. Disruption of TADs by evolutionary
               rearrangements is associated with changes in gene expression
               profiles, consistent with a functional role of TADs in gene
               expression regulation. CONCLUSIONS: Together, these results
               indicate that TADs are conserved building blocks of genomes with
               regulatory functions that are often reshuffled as a whole
               instead of being disrupted by rearrangements.",
  journal   = "BMC Biol.",
  publisher = "Springer Science and Business Media LLC",
  volume    =  16,
  number    =  1,
  pages     = "87",
  month     =  aug,
  year      =  2018,
  keywords  = "3D genome architecture; Chromatin interactions; Evolution; Gene
               regulation; Genome rearrangements; Hi-C; Selection; Structural
               variants; TAD; Topologically associating domains",
  language  = "en"
}


@ARTICLE{TAD-McArthur2021-je,
  title     = "Topologically associating domain boundaries that are stable
               across diverse cell types are evolutionarily constrained and
               enriched for heritability",
  author    = "McArthur, Evonne and Capra, John A",
  abstract  = "Topologically associating domains (TADs) are fundamental units
               of three-dimensional (3D) nuclear organization. The regions
               bordering TADs-TAD boundaries-contribute to the regulation of
               gene expression by restricting interactions of cis-regulatory
               sequences to their target genes. TAD and TAD-boundary disruption
               have been implicated in rare-disease pathogenesis; however, we
               have a limited framework for integrating TADs and their
               variation across cell types into the interpretation of
               common-trait-associated variants. Here, we investigate an
               attribute of 3D genome architecture-the stability of TAD
               boundaries across cell types-and demonstrate its relevance to
               understanding how genetic variation in TADs contributes to
               complex disease. By synthesizing TAD maps across 37 diverse cell
               types with 41 genome-wide association studies (GWASs), we
               investigate the differences in disease association and
               evolutionary pressure on variation in TADs versus TAD
               boundaries. We demonstrate that genetic variation in TAD
               boundaries contributes more to complex-trait heritability,
               especially for immunologic, hematologic, and metabolic traits.
               We also show that TAD boundaries are more evolutionarily
               constrained than TADs. Next, stratifying boundaries by their
               stability across cell types, we find substantial variation.
               Compared to boundaries unique to a specific cell type,
               boundaries stable across cell types are further enriched for
               complex-trait heritability, evolutionary constraint, CTCF
               binding, and housekeeping genes. Thus, considering TAD boundary
               stability across cell types provides valuable context for
               understanding the genome's functional landscape and enabling
               variant interpretation that takes 3D structure into account.",
  journal   = "Am. J. Hum. Genet.",
  publisher = "Elsevier BV",
  volume    =  108,
  number    =  2,
  pages     = "269--283",
  month     =  feb,
  year      =  2021,
  keywords  = "Hi-C; TAD stability; Topologically associating domain; complex
               disease; evolutionary conservation; genome 3D structure; genome
               topology; heritability",
  copyright = "http://www.elsevier.com/open-access/userlicense/1.0/",
  language  = "en"
}


@ARTICLE{SCENIC+,
  title     = "{SCENIC+}: single-cell multiomic inference of enhancers and gene
               regulatory networks",
  author    = "Bravo Gonz{\'a}lez-Blas, Carmen and De Winter, Seppe and
               Hulselmans, Gert and Hecker, Nikolai and Matetovici, Irina and
               Christiaens, Valerie and Poovathingal, Suresh and Wouters,
               Jasper and Aibar, Sara and Aerts, Stein",
  abstract  = "Joint profiling of chromatin accessibility and gene expression
               in individual cells provides an opportunity to decipher
               enhancer-driven gene regulatory networks (GRNs). Here we present
               a method for the inference of enhancer-driven GRNs, called
               SCENIC+. SCENIC+ predicts genomic enhancers along with candidate
               upstream transcription factors (TFs) and links these enhancers
               to candidate target genes. To improve both recall and precision
               of TF identification, we curated and clustered a motif
               collection with more than 30,000 motifs. We benchmarked SCENIC+
               on diverse datasets from different species, including human
               peripheral blood mononuclear cells, ENCODE cell lines, melanoma
               cell states and Drosophila retinal development. Next, we exploit
               SCENIC+ predictions to study conserved TFs, enhancers and GRNs
               between human and mouse cell types in the cerebral cortex.
               Finally, we use SCENIC+ to study the dynamics of gene regulation
               along differentiation trajectories and the effect of TF
               perturbations on cell state. SCENIC+ is available at
               scenicplus.readthedocs.io .",
  journal   = "Nat. Methods",
  publisher = "Springer Science and Business Media LLC",
  volume    =  20,
  number    =  9,
  pages     = "1355--1367",
  month     =  sep,
  year      =  2023,
  copyright = "https://creativecommons.org/licenses/by/4.0",
  language  = "en"
}


@ARTICLE{PHOENIX,
  title     = "Biologically informed {NeuralODEs} for genome-wide regulatory
               dynamics",
  author    = "Hossain, Intekhab and Fanfani, Viola and Fischer, Jonas and
               Quackenbush, John and Burkholz, Rebekka",
  abstract  = "BACKGROUND: Gene regulatory network (GRN) models that are
               formulated as ordinary differential equations (ODEs) can
               accurately explain temporal gene expression patterns and promise
               to yield new insights into important cellular processes, disease
               progression, and intervention design. Learning such gene
               regulatory ODEs is challenging, since we want to predict the
               evolution of gene expression in a way that accurately encodes
               the underlying GRN governing the dynamics and the nonlinear
               functional relationships between genes. Most widely used ODE
               estimation methods either impose too many parametric
               restrictions or are not guided by meaningful biological
               insights, both of which impede either scalability,
               explainability, or both. RESULTS: We developed PHOENIX, a
               modeling framework based on neural ordinary differential
               equations (NeuralODEs) and Hill-Langmuir kinetics, that
               overcomes limitations of other methods by flexibly incorporating
               prior domain knowledge and biological constraints to promote
               sparse, biologically interpretable representations of GRN ODEs.
               We tested the accuracy of PHOENIX in a series of in silico
               experiments, benchmarking it against several currently used
               tools. We demonstrated PHOENIX's flexibility by modeling
               regulation of oscillating expression profiles obtained from
               synchronized yeast cells. We also assessed the scalability of
               PHOENIX by modeling genome-scale GRNs for breast cancer samples
               ordered in pseudotime and for B cells treated with Rituximab.
               CONCLUSIONS: PHOENIX uses a combination of user-defined prior
               knowledge and functional forms from systems biology to encode
               biological ``first principles'' as soft constraints on the GRN
               allowing us to predict subsequent gene expression patterns in a
               biologically explainable manner.",
  journal   = "Genome Biol.",
  publisher = "Springer Science and Business Media LLC",
  volume    =  25,
  number    =  1,
  pages     = "127",
  month     =  may,
  year      =  2024,
  copyright = "https://creativecommons.org/licenses/by/4.0",
  language  = "en"
}

@article{liao2022grbm,
  title={Gaussian-Bernoulli RBMs Without Tears}, 
  author={Liao, Renjie and Kornblith, Simon and Ren, Mengye and Fleet, David J and Hinton, Geoffrey}, 
  journal={arXiv preprint arXiv:2210.10318},
  year={2022}
}


@ARTICLE{De_Bruijn2023-up,
  title    = "Analysis and visualization of longitudinal genomic and clinical
              data from the {AACR} Project {GENIE} Biopharma Collaborative in
              {cBioPortal}",
  author   = "de Bruijn, Ino and Kundra, Ritika and Mastrogiacomo, Brooke and
              Tran, Thinh Ngoc and Sikina, Luke and Mazor, Tali and Li, Xiang
              and Ochoa, Angelica and Zhao, Gaofei and Lai, Bryan and
              Abeshouse, Adam and Baiceanu, Diana and Ciftci, Ersin and
              Dogrusoz, Ugur and Dufilie, Andrew and Erkoc, Ziya and Garcia
              Lara, Elena and Fu, Zhaoyuan and Gross, Benjamin and Haynes,
              Charles and Heath, Allison and Higgins, David and Jagannathan,
              Prasanna and Kalletla, Karthik and Kumari, Priti and Lindsay,
              James and Lisman, Aaron and Leenknegt, Bas and Lukasse, Pieter
              and Madela, Divya and Madupuri, Ramyasree and van Nierop, Pim and
              Plantalech, Oleguer and Quach, Joyce and Resnick, Adam C and
              Rodenburg, Sander Y A and Satravada, Baby A and Schaeffer, Fedde
              and Sheridan, Robert and Singh, Jessica and Sirohi, Rajat and
              Sumer, Selcuk Onur and van Hagen, Sjoerd and Wang, Avery and
              Wilson, Manda and Zhang, Hongxin and Zhu, Kelsey and Rusk, Nicole
              and Brown, Samantha and Lavery, Jessica A and Panageas, Katherine
              S and Rudolph, Julia E and LeNoue-Newton, Michele L and Warner,
              Jeremy L and Guo, Xindi and Hunter-Zinck, Haley and Yu, Thomas V
              and Pilai, Shirin and Nichols, Chelsea and Gardos, Stuart M and
              Philip, John and {AACR Project GENIE BPC Core Team, AACR Project
              GENIE Consortium} and Kehl, Kenneth L and Riely, Gregory J and
              Schrag, Deborah and Lee, Jocelyn and Fiandalo, Michael V and
              Sweeney, Shawn M and Pugh, Trevor J and Sander, Chris and Cerami,
              Ethan and Gao, Jianjiong and Schultz, Nikolaus",
  abstract = "International cancer registries make real-world genomic and
              clinical data available, but their joint analysis remains a
              challenge. AACR Project GENIE, an international cancer registry
              collecting data from 19 cancer centers, makes data from >130,000
              patients publicly available through the cBioPortal for Cancer
              Genomics (https://genie.cbioportal.org). For 25,000 patients,
              additional real-world longitudinal clinical data, including
              treatment and outcome data, are being collected by the AACR
              Project GENIE Biopharma Collaborative using the PRISSMM data
              curation model. Several thousand of these cases are now also
              available in cBioPortal. We have significantly enhanced the
              functionalities of cBioPortal to support the visualization and
              analysis of this rich clinico-genomic linked dataset, as well as
              datasets generated by other centers and consortia. Examples of
              these enhancements include (i) visualization of the longitudinal
              clinical and genomic data at the patient level, including
              timelines for diagnoses, treatments, and outcomes; (ii) the
              ability to select samples based on treatment status, facilitating
              a comparison of molecular and clinical attributes between samples
              before and after a specific treatment; and (iii) survival
              analysis estimates based on individual treatment regimens
              received. Together, these features provide cBioPortal users with
              a toolkit to interactively investigate complex clinico-genomic
              data to generate hypotheses and make discoveries about the impact
              of specific genomic variants on prognosis and therapeutic
              sensitivities in cancer. SIGNIFICANCE: Enhanced cBioPortal
              features allow clinicians and researchers to effectively
              investigate longitudinal clinico-genomic data from patients with
              cancer, which will improve exploration of data from the AACR
              Project GENIE Biopharma Collaborative and similar datasets.",
  journal  = "Cancer Res.",
  volume   =  83,
  number   =  23,
  pages    = "3861--3867",
  month    =  dec,
  year     =  2023,
  language = "en"
}


@ARTICLE{Gao2013-dm,
  title     = "Integrative analysis of complex cancer genomics and clinical
               profiles using the {cBioPortal}",
  author    = "Gao, Jianjiong and Aksoy, B{\"u}lent Arman and Dogrusoz, Ugur
               and Dresdner, Gideon and Gross, Benjamin and Sumer, S Onur and
               Sun, Yichao and Jacobsen, Anders and Sinha, Rileen and Larsson,
               Erik and Cerami, Ethan and Sander, Chris and Schultz, Nikolaus",
  abstract  = "The cBioPortal for Cancer Genomics (http://cbioportal.org)
               provides a Web resource for exploring, visualizing, and
               analyzing multidimensional cancer genomics data. The portal
               reduces molecular profiling data from cancer tissues and cell
               lines into readily understandable genetic, epigenetic, gene
               expression, and proteomic events. The query interface combined
               with customized data storage enables researchers to
               interactively explore genetic alterations across samples, genes,
               and pathways and, when available in the underlying data, to link
               these to clinical outcomes. The portal provides graphical
               summaries of gene-level data from multiple platforms, network
               visualization and analysis, survival analysis, patient-centric
               queries, and software programmatic access. The intuitive Web
               interface of the portal makes complex cancer genomics profiles
               accessible to researchers and clinicians without requiring
               bioinformatics expertise, thus facilitating biological
               discoveries. Here, we provide a practical guide to the analysis
               and visualization features of the cBioPortal for Cancer
               Genomics.",
  journal   = "Sci. Signal.",
  publisher = "American Association for the Advancement of Science (AAAS)",
  volume    =  6,
  number    =  269,
  pages     = "l1",
  month     =  apr,
  year      =  2013,
  language  = "en"
}


@ARTICLE{Cerami2012-bn,
  title     = "The cBio cancer genomics portal: an open platform for exploring
               multidimensional cancer genomics data",
  author    = "Cerami, Ethan and Gao, Jianjiong and Dogrusoz, Ugur and Gross,
               Benjamin E and Sumer, Selcuk Onur and Aksoy, B{\"u}lent Arman
               and Jacobsen, Anders and Byrne, Caitlin J and Heuer, Michael L
               and Larsson, Erik and Antipin, Yevgeniy and Reva, Boris and
               Goldberg, Arthur P and Sander, Chris and Schultz, Nikolaus",
  abstract  = "The cBio Cancer Genomics Portal (http://cbioportal.org) is an
               open-access resource for interactive exploration of
               multidimensional cancer genomics data sets, currently providing
               access to data from more than 5,000 tumor samples from 20 cancer
               studies. The cBio Cancer Genomics Portal significantly lowers
               the barriers between complex genomic data and cancer researchers
               who want rapid, intuitive, and high-quality access to molecular
               profiles and clinical attributes from large-scale cancer
               genomics projects and empowers researchers to translate these
               rich data sets into biologic insights and clinical applications.",
  journal   = "Cancer Discov.",
  publisher = "American Association for Cancer Research (AACR)",
  volume    =  2,
  number    =  5,
  pages     = "401--404",
  month     =  may,
  year      =  2012,
  language  = "en"
}


@ARTICLE{Van_Someren2006-to,
  title     = "Least absolute regression network analysis of the murine
               osteoblast differentiation network",
  author    = "van Someren, E P and Vaes, B L T and Steegenga, W T and Sijbers,
               A M and Dechering, K J and Reinders, M J T",
  abstract  = "MOTIVATION: We propose a reverse engineering scheme to discover
               genetic regulation from genome-wide transcription data that
               monitors the dynamic transcriptional response after a change in
               cellular environment. The interaction network is estimated by
               solving a linear model using simultaneous shrinking of the least
               absolute weights and the prediction error. RESULTS: The proposed
               scheme has been applied to the murine C2C12 cell-line stimulated
               to undergo osteoblast differentiation. Results show that our
               method discovers genetic interactions that display significant
               enrichment of co-citation in literature. More detailed study
               showed that the inferred network exhibits properties and
               hypotheses that are consistent with current biological
               knowledge.",
  journal   = "Bioinformatics",
  publisher = "Oxford University Press (OUP)",
  volume    =  22,
  number    =  4,
  pages     = "477--484",
  month     =  feb,
  year      =  2006,
  language  = "en"
}


@article{Meinshausen2010,
author = {Meinshausen, Nicolai and Bühlmann, Peter},
title = {Stability selection},
journal = {Journal of the Royal Statistical Society: Series B (Statistical Methodology)},
volume = {72},
number = {4},
pages = {417-473},
keywords = {High dimensional data, Resampling, Stability selection, Structure estimation},
doi = {https://doi.org/10.1111/j.1467-9868.2010.00740.x},
url = {https://rss.onlinelibrary.wiley.com/doi/abs/10.1111/j.1467-9868.2010.00740.x},
eprint = {https://rss.onlinelibrary.wiley.com/doi/pdf/10.1111/j.1467-9868.2010.00740.x},
abstract = {Summary.  Estimation of structure, such as in variable selection, graphical modelling or cluster analysis, is notoriously difficult, especially for high dimensional data. We introduce stability selection. It is based on subsampling in combination with (high dimensional) selection algorithms. As such, the method is extremely general and has a very wide range of applicability. Stability selection provides finite sample control for some error rates of false discoveries and hence a transparent principle to choose a proper amount of regularization for structure estimation. Variable selection and structure estimation improve markedly for a range of selection methods if stability selection is applied. We prove for the randomized lasso that stability selection will be variable selection consistent even if the necessary conditions for consistency of the original lasso method are violated. We demonstrate stability selection for variable selection and Gaussian graphical modelling, using real and simulated data.},
year = {2010}
}


@ARTICLE{Mao2022-le,
  title     = "Reconstructing gene regulatory networks of biological function
               using differential equations of multilayer perceptrons",
  author    = "Mao, Guo and Zeng, Ruigeng and Peng, Jintao and Zuo, Ke and
               Pang, Zhengbin and Liu, Jie",
  abstract  = "BACKGROUND: Building biological networks with a certain function
               is a challenge in systems biology. For the functionality of
               small (less than ten nodes) biological networks, most methods
               are implemented by exhausting all possible network topological
               spaces. This exhaustive approach is difficult to scale to
               large-scale biological networks. And regulatory relationships
               are complex and often nonlinear or non-monotonic, which makes
               inference using linear models challenging. RESULTS: In this
               paper, we propose a multi-layer perceptron-based differential
               equation method, which operates by training a fully connected
               neural network (NN) to simulate the transcription rate of genes
               in traditional differential equations. We verify whether the
               regulatory network constructed by the NN method can continue to
               achieve the expected biological function by verifying the degree
               of overlap between the regulatory network discovered by NN and
               the regulatory network constructed by the Hill function. And we
               validate our approach by adapting to noise signals, regulator
               knockout, and constructing large-scale gene regulatory networks
               using link-knockout techniques. We apply a real dataset (the
               mesoderm inducer Xenopus Brachyury expression) to construct the
               core topology of the gene regulatory network and find that Xbra
               is only strongly expressed at moderate levels of activin
               signaling. CONCLUSION: We have demonstrated from the results
               that this method has the ability to identify the underlying
               network topology and functional mechanisms, and can also be
               applied to larger and more complex gene network topologies.",
  journal   = "BMC Bioinformatics",
  publisher = "Springer Science and Business Media LLC",
  volume    =  23,
  number    =  1,
  pages     = "503",
  month     =  nov,
  year      =  2022,
  keywords  = "Biological function; Differential equations; Dynamical systems;
               Fully connected neural network; Link knockout",
  copyright = "https://creativecommons.org/licenses/by/4.0",
  language  = "en"
}


@ARTICLE{Dictys,
  title     = "Dictys: dynamic gene regulatory network dissects developmental
               continuum with single-cell multiomics",
  author    = "Wang, Lingfei and Trasanidis, Nikolaos and Wu, Ting and Dong,
               Guanlan and Hu, Michael and Bauer, Daniel E and Pinello, Luca",
  abstract  = "Gene regulatory networks (GRNs) are key determinants of cell
               function and identity and are dynamically rewired during
               development and disease. Despite decades of advancement,
               challenges remain in GRN inference, including dynamic rewiring,
               causal inference, feedback loop modeling and context
               specificity. To address these challenges, we develop Dictys, a
               dynamic GRN inference and analysis method that leverages
               multiomic single-cell assays of chromatin accessibility and gene
               expression, context-specific transcription factor footprinting,
               stochastic process network and efficient probabilistic modeling
               of single-cell RNA-sequencing read counts. Dictys improves GRN
               reconstruction accuracy and reproducibility and enables the
               inference and comparative analysis of context-specific and
               dynamic GRNs across developmental contexts. Dictys' network
               analyses recover unique insights in human blood and mouse skin
               development with cell-type-specific and dynamic GRNs. Its
               dynamic network visualizations enable time-resolved discovery
               and investigation of developmental driver transcription factors
               and their regulated targets. Dictys is available as a free,
               open-source and user-friendly Python package.",
  journal   = "Nat. Methods",
  publisher = "Springer Science and Business Media LLC",
  volume    =  20,
  number    =  9,
  pages     = "1368--1378",
  month     =  sep,
  year      =  2023,
  copyright = "https://www.springernature.com/gp/researchers/text-and-data-mining",
  language  = "en"
}


@ARTICLE{Elowitz2000-qj,
  title     = "A synthetic oscillatory network of transcriptional regulators",
  author    = "Elowitz, M B and Leibler, S",
  abstract  = "Networks of interacting biomolecules carry out many essential
               functions in living cells, but the 'design principles'
               underlying the functioning of such intracellular networks remain
               poorly understood, despite intensive efforts including
               quantitative analysis of relatively simple systems. Here we
               present a complementary approach to this problem: the design and
               construction of a synthetic network to implement a particular
               function. We used three transcriptional repressor systems that
               are not part of any natural biological clock to build an
               oscillating network, termed the repressilator, in Escherichia
               coli. The network periodically induces the synthesis of green
               fluorescent protein as a readout of its state in individual
               cells. The resulting oscillations, with typical periods of
               hours, are slower than the cell-division cycle, so the state of
               the oscillator has to be transmitted from generation to
               generation. This artificial clock displays noisy behaviour,
               possibly because of stochastic fluctuations of its components.
               Such 'rational network design may lead both to the engineering
               of new cellular behaviours and to an improved understanding of
               naturally occurring networks.",
  journal   = "Nature",
  publisher = "Springer Science and Business Media LLC",
  volume    =  403,
  number    =  6767,
  pages     = "335--338",
  month     =  jan,
  year      =  2000,
  language  = "en"
}


@ARTICLE{Davidson2008-ox,
  title     = "Properties of developmental gene regulatory networks",
  author    = "Davidson, Eric H and Levine, Michael S",
  abstract  = "The modular components, or subcircuits, of developmental gene
               regulatory networks (GRNs) execute specific developmental
               functions, such as the specification of cell identity. We survey
               examples of such subcircuits and relate their structures to
               corresponding developmental functions. These relations transcend
               organisms and genes, as illustrated by the similar structures of
               the subcircuits controlling the specification of the mesectoderm
               in the Drosophila embryo and the endomesoderm in the sea urchin,
               even though the respective subcircuits are composed of
               nonorthologous regulatory genes.",
  journal   = "Proc. Natl. Acad. Sci. U. S. A.",
  publisher = "Proceedings of the National Academy of Sciences",
  volume    =  105,
  number    =  51,
  pages     = "20063--20066",
  month     =  dec,
  year      =  2008,
  language  = "en"
}

@ARTICLE{Wolff2020-ph,
  title     = "Galaxy {HiCExplorer} 3: a web server for reproducible {Hi-C},
               capture {Hi-C} and single-cell {Hi-C} data analysis, quality
               control and visualization",
  author    = "Wolff, Joachim and Rabbani, Leily and Gilsbach, Ralf and
               Richard, Gautier and Manke, Thomas and Backofen, Rolf and
               Gr{\"u}ning, Bj{\"o}rn A",
  abstract  = "The Galaxy HiCExplorer provides a web service at
               https://hicexplorer.usegalaxy.eu. It enables the integrative
               analysis of chromosome conformation by providing tools and
               computational resources to pre-process, analyse and visualize
               Hi-C, Capture Hi-C (cHi-C) and single-cell Hi-C (scHi-C) data.
               Since the last publication, Galaxy HiCExplorer has been expanded
               considerably with new tools to facilitate the analysis of cHi-C
               and to provide an in-depth analysis of Hi-C data. Moreover, it
               supports the analysis of scHi-C data by offering a broad range
               of tools. With the help of the standard graphical user interface
               of Galaxy, presented workflows, extensive documentation and
               tutorials, novices as well as Hi-C experts are supported in
               their Hi-C data analysis with Galaxy HiCExplorer.",
  journal   = "Nucleic Acids Res.",
  publisher = "Oxford University Press (OUP)",
  volume    =  48,
  number    = "W1",
  pages     = "W177--W184",
  month     =  jul,
  year      =  2020,
  copyright = "http://creativecommons.org/licenses/by/4.0/",
  language  = "en"
}


@ARTICLE{Cao2022-al,
  title     = "Multi-omics single-cell data integration and regulatory
               inference with graph-linked embedding",
  author    = "Cao, Zhi-Jie and Gao, Ge",
  abstract  = "Despite the emergence of experimental methods for simultaneous
               measurement of multiple omics modalities in single cells, most
               single-cell datasets include only one modality. A major obstacle
               in integrating omics data from multiple modalities is that
               different omics layers typically have distinct feature spaces.
               Here, we propose a computational framework called GLUE
               (graph-linked unified embedding), which bridges the gap by
               modeling regulatory interactions across omics layers explicitly.
               Systematic benchmarking demonstrated that GLUE is more accurate,
               robust and scalable than state-of-the-art tools for
               heterogeneous single-cell multi-omics data. We applied GLUE to
               various challenging tasks, including triple-omics integration,
               integrative regulatory inference and multi-omics human cell
               atlas construction over millions of cells, where GLUE was able
               to correct previous annotations. GLUE features a modular design
               that can be flexibly extended and enhanced for new analysis
               tasks. The full package is available online at
               https://github.com/gao-lab/GLUE .",
  journal   = "Nat. Biotechnol.",
  publisher = "Springer Science and Business Media LLC",
  volume    =  40,
  number    =  10,
  pages     = "1458--1466",
  month     =  oct,
  year      =  2022,
  copyright = "https://creativecommons.org/licenses/by/4.0",
  language  = "en"
}


@ARTICLE{Petralia2015-jc,
  title     = "Integrative random forest for gene regulatory network inference",
  author    = "Petralia, Francesca and Wang, Pei and Yang, Jialiang and Tu,
               Zhidong",
  abstract  = "MOTIVATION: Gene regulatory network (GRN) inference based on
               genomic data is one of the most actively pursued computational
               biological problems. Because different types of biological data
               usually provide complementary information regarding the
               underlying GRN, a model that integrates big data of diverse
               types is expected to increase both the power and accuracy of GRN
               inference. Towards this goal, we propose a novel algorithm named
               iRafNet: integrative random forest for gene regulatory network
               inference. RESULTS: iRafNet is a flexible, unified integrative
               framework that allows information from heterogeneous data, such
               as protein-protein interactions, transcription factor
               (TF)-DNA-binding, gene knock-down, to be jointly considered for
               GRN inference. Using test data from the DREAM4 and DREAM5
               challenges, we demonstrate that iRafNet outperforms the original
               random forest based network inference algorithm (GENIE3), and is
               highly comparable to the community learning approach. We apply
               iRafNet to construct GRN in Saccharomyces cerevisiae and
               demonstrate that it improves the performance in predicting
               TF-target gene regulations and provides additional functional
               insights to the predicted gene regulations. AVAILABILITY AND
               IMPLEMENTATION: The R code of iRafNet implementation and a
               tutorial are available at:
               http://research.mssm.edu/tulab/software/irafnet.html",
  journal   = "Bioinformatics",
  publisher = "Oxford University Press (OUP)",
  volume    =  31,
  number    =  12,
  pages     = "i197--205",
  month     =  jun,
  year      =  2015,
  copyright = "http://creativecommons.org/licenses/by-nc/4.0/",
  language  = "en"
}


@ARTICLE{Buchler2003-mh,
  title     = "On schemes of combinatorial transcription logic",
  author    = "Buchler, Nicolas E and Gerland, Ulrich and Hwa, Terence",
  abstract  = "Cells receive a wide variety of cellular and environmental
               signals, which are often processed combinatorially to generate
               specific genetic responses. Here we explore theoretically the
               potentials and limitations of combinatorial signal integration
               at the level of cis-regulatory transcription control. Our
               analysis suggests that many complex transcription-control
               functions of the type encountered in higher eukaryotes are
               already implementable within the much simpler bacterial
               transcription system. Using a quantitative model of bacterial
               transcription and invoking only specific protein-DNA interaction
               and weak glue-like interaction between regulatory proteins, we
               show explicit schemes to implement regulatory logic functions of
               increasing complexity by appropriately selecting the strengths
               and arranging the relative positions of the relevant
               protein-binding DNA sequences in the cis-regulatory region. The
               architectures that emerge are naturally modular and evolvable.
               Our results suggest that the transcription regulatory apparatus
               is a ``programmable'' computing machine, belonging formally to
               the class of Boltzmann machines. Crucial to our results is the
               ability to regulate gene expression at a distance. In bacteria,
               this can be achieved for isolated genes via DNA looping
               controlled by the dimerization of DNA-bound proteins. However,
               if adopted extensively in the genome, long-distance interaction
               can cause unintentional intergenic cross talk, a detrimental
               side effect difficult to overcome by the known bacterial
               transcription-regulation systems. This may be a key factor
               limiting the genome-wide adoption of complex transcription
               control in bacteria. Implications of our findings for
               combinatorial transcription control in eukaryotes are discussed.",
  journal   = "Proc. Natl. Acad. Sci. U. S. A.",
  publisher = "Proceedings of the National Academy of Sciences",
  volume    =  100,
  number    =  9,
  pages     = "5136--5141",
  month     =  apr,
  year      =  2003,
  language  = "en"
}


@ARTICLE{Manicka2023-az,
  title    = "The nonlinearity of regulation in biological networks",
  author   = "Manicka, Santosh and Johnson, Kathleen and Levin, Michael and
              Murrugarra, David",
  abstract = "The extent to which the components of a biological system are
              (non)linearly regulated determines how amenable they are to
              therapy and control. To better understand this property termed
              ``regulatory nonlinearity'', we analyzed a suite of 137 published
              Boolean network models, containing a variety of complex nonlinear
              regulatory interactions, using a probabilistic generalization of
              Boolean logic that George Boole himself had proposed. Leveraging
              the continuous-nature of this formulation, we used Taylor
              decomposition to approximate the models with various levels of
              regulatory nonlinearity. A comparison of the resulting series of
              approximations of the biological models with appropriate random
              ensembles revealed that biological regulation tends to be less
              nonlinear than expected, meaning that higher-order interactions
              among the regulatory inputs tend to be less pronounced. A further
              categorical analysis of the biological models revealed that the
              regulatory nonlinearity of cancer and disease networks could not
              only be sometimes higher than expected but also be relatively
              more variable. We show that this variation is caused by
              differences in the apportioning of information among the various
              orders of regulatory nonlinearity. Our results suggest that there
              may have been a weak but discernible selection pressure for
              biological systems to evolve linear regulation on average, but
              for certain systems such as cancer, on the other hand, to
              simultaneously evolve more nonlinear rules.",
  journal  = "NPJ Syst. Biol. Appl.",
  volume   =  9,
  number   =  1,
  pages    = "10",
  month    =  apr,
  year     =  2023,
  language = "en"
}


% 36204155 
@Article{FigR,
   Author="Kartha, V. K.  and Duarte, F. M.  and Hu, Y.  and Ma, S.  and Chew, J. G.  and Lareau, C. A.  and Earl, A.  and Burkett, Z. D.  and Kohlway, A. S.  and Lebofsky, R.  and Buenrostro, J. D. ",
   Title="{{F}unctional inference of gene regulation using single-cell multi-omics}",
   Journal="Cell Genom",
   Year="2022",
   Volume="2",
   Number="9",
   Month="Sep"
}

% 37073532 
@Article{GRaNIE,
   Author="Kamal, A.  and Arnold, C.  and Claringbould, A.  and Moussa, R.  and Servaas, N. H.  and Kholmatov, M.  and Daga, N.  and Nogina, D.  and Mueller-Dott, S.  and Reyes-Palomares, A.  and Palla, G.  and Sigalova, O.  and Bunina, D.  and Pabst, C.  and Zaugg, J. B. ",
   Title="{{G}{R}a{N}{I}{E} and {G}{R}a{N}{P}{A}: inference and evaluation of enhancer-mediated gene regulatory networks}",
   Journal="Mol Syst Biol",
   Year="2023",
   Volume="19",
   Number="6",
   Pages="e11627",
   Month="Jun"
}

% 35648859 
@Article{DIRECT-NET,
   Author="Zhang, L.  and Zhang, J.  and Nie, Q. ",
   Title="{{D}{I}{R}{E}{C}{T}-{N}{E}{T}: {A}n efficient method to discover cis-regulatory elements and construct regulatory networks from single-cell multiomics data}",
   Journal="Sci Adv",
   Year="2022",
   Volume="8",
   Number="22",
   Pages="eabl7393",
   Month="Jun"
}

% 28576882 
@Article{PECA,
   Author="Duren, Z.  and Chen, X.  and Jiang, R.  and Wang, Y.  and Wong, W. H. ",
   Title="{{M}odeling gene regulation from paired expression and chromatin accessibility data}",
   Journal="Proc Natl Acad Sci U S A",
   Year="2017",
   Volume="114",
   Number="25",
   Pages="E4914-E4923",
   Month="Jun"
}

% 34758319 
@Article{Symphony,
   Author="Bachireddy, P.  and Azizi, E.  and Burdziak, C.  and Nguyen, V. N.  and Ennis, C. S.  and Maurer, K.  and Park, C. Y.  and Choo, Z. N.  and Li, S.  and Gohil, S. H.  and Ruthen, N. G.  and Ge, Z.  and Keskin, D. B.  and Cieri, N.  and Livak, K. J.  and Kim, H. T.  and Neuberg, D. S.  and Soiffer, R. J.  and Ritz, J.  and Alyea, E. P.  and Pe'er, D.  and Wu, C. J. ",
   Title="{cell states during response and resistance to adoptive cellular therapy}",
   Journal="Cell Rep",
   Year="2021",
   Volume="37",
   Number="6",
   Pages="109992",
   Month="Nov"
}

% 36755098 
@Article{CellOracle,
   Author="Kamimoto, K.  and Stringa, B.  and Hoffmann, C. M.  and Jindal, K.  and Solnica-Krezel, L.  and Morris, S. A. ",
   Title="{{D}issecting cell identity via network inference and in silico gene perturbation}",
   Journal="Nature",
   Year="2023",
   Volume="614",
   Number="7949",
   Pages="742--751",
   Month="Feb"
}

% 36198796 
@Article{Pando,
   Author="Fleck, J. S.  and Jansen, S. M. J.  and Wollny, D.  and Zenk, F.  and Seimiya, M.  and Jain, A.  and Okamoto, R.  and Santel, M.  and He, Z.  and Camp, J. G.  and Treutlein, B. ",
   Title="{{I}nferring and perturbing cell fate regulomes in human brain organoids}",
   Journal="Nature",
   Year="2022",
   Month="Oct"
}

  @article{pbmc_3k,
   title={{PBMC} from a healthy donor - granulocytes removed through cell sorting (3k), Single Cell Multiome ATAC + Gene Expression Dataset by Cell Ranger ARC 2.0.0},
   author={10x Genomics},
   journal={},
   volume={},
   number={},
   pages={},
   year={2021},
   publisher={}
 }

@ARTICLE{Yuan2024-om,
  title    = "Inferring gene regulatory networks from single-cell multiome data
              using atlas-scale external data",
  author   = "Yuan, Qiuyue and Duren, Zhana",
  abstract = "Existing methods for gene regulatory network (GRN) inference rely
              on gene expression data alone or on lower resolution bulk data.
              Despite the recent integration of chromatin accessibility and RNA
              sequencing data, learning complex mechanisms from limited
              independent data points still presents a daunting challenge. Here
              we present LINGER (Lifelong neural network for gene regulation),
              a machine-learning method to infer GRNs from single-cell paired
              gene expression and chromatin accessibility data. LINGER
              incorporates atlas-scale external bulk data across diverse
              cellular contexts and prior knowledge of transcription factor
              motifs as a manifold regularization. LINGER achieves a fourfold
              to sevenfold relative increase in accuracy over existing methods
              and reveals a complex regulatory landscape of genome-wide
              association studies, enabling enhanced interpretation of
              disease-associated variants and genes. Following the GRN
              inference from reference single-cell multiome data, LINGER
              enables the estimation of transcription factor activity solely
              from bulk or single-cell gene expression data, leveraging the
              abundance of available gene expression data to identify driver
              regulators from case-control studies.",
  journal  = "Nat. Biotechnol.",
  month    =  apr,
  year     =  2024,
  language = "en"
}


@ARTICLE{Kartha2022-uv,
  title     = "Functional inference of gene regulation using single-cell
               multi-omics",
  author    = "Kartha, Vinay K and Duarte, Fabiana M and Hu, Yan and Ma, Sai
               and Chew, Jennifer G and Lareau, Caleb A and Earl, Andrew and
               Burkett, Zach D and Kohlway, Andrew S and Lebofsky, Ronald and
               Buenrostro, Jason D",
  abstract  = "Cells require coordinated control over gene expression when
               responding to environmental stimuli. Here we apply scATAC-seq
               and single-cell RNA sequencing (scRNA-seq) in resting and
               stimulated human blood cells. Collectively, we generate ~91,000
               single-cell profiles, allowing us to probe the cis-regulatory
               landscape of the immunological response across cell types,
               stimuli, and time. Advancing tools to integrate multi-omics
               data, we develop functional inference of gene regulation (FigR),
               a framework to computationally pair scA-TAC-seq with scRNA-seq
               cells, connect distal cis-regulatory elements to genes, and
               infer gene-regulatory networks (GRNs) to identify candidate
               transcription factor (TF) regulators. Utilizing these paired
               multi-omics data, we define domains of regulatory chromatin
               (DORCs) of immune stimulation and find that cells alter
               chromatin accessibility and gene expression at timescales of
               minutes. Construction of the stimulation GRN elucidates TF
               activity at disease-associated DORCs. Overall, FigR enables
               elucidation of regulatory interactions across single-cell data,
               providing new opportunities to understand the function of cells
               within tissues.",
  journal   = "Cell Genom.",
  publisher = "Elsevier BV",
  volume    =  2,
  number    =  9,
  pages     = "100166",
  month     =  sep,
  year      =  2022,
  copyright = "http://creativecommons.org/licenses/by-nc-nd/4.0/",
  language  = "en"
}


@ARTICLE{Kamal2023-qt,
  title     = "{GRaNIE} and {GRaNPA}: inference and evaluation of
               enhancer-mediated gene regulatory networks",
  author    = "Kamal, Aryan and Arnold, Christian and Claringbould, Annique and
               Moussa, Rim and Servaas, Nila H and Kholmatov, Maksim and Daga,
               Neha and Nogina, Daria and Mueller-Dott, Sophia and
               Reyes-Palomares, Armando and Palla, Giovanni and Sigalova, Olga
               and Bunina, Daria and Pabst, Caroline and Zaugg, Judith B",
  abstract  = "Enhancers play a vital role in gene regulation and are critical
               in mediating the impact of noncoding genetic variants associated
               with complex traits. Enhancer activity is a cell-type-specific
               process regulated by transcription factors (TFs), epigenetic
               mechanisms and genetic variants. Despite the strong mechanistic
               link between TFs and enhancers, we currently lack a framework
               for jointly analysing them in cell-type-specific gene regulatory
               networks (GRN). Equally important, we lack an unbiased way of
               assessing the biological significance of inferred GRNs since no
               complete ground truth exists. To address these gaps, we present
               GRaNIE (Gene Regulatory Network Inference including Enhancers)
               and GRaNPA (Gene Regulatory Network Performance Analysis).
               GRaNIE (https://git.embl.de/grp-zaugg/GRaNIE) builds
               enhancer-mediated GRNs based on covariation of chromatin
               accessibility and RNA-seq across samples (e.g. individuals),
               while GRaNPA (https://git.embl.de/grp-zaugg/GRaNPA) assesses the
               performance of GRNs for predicting cell-type-specific
               differential expression. We demonstrate their power by
               investigating gene regulatory mechanisms underlying the response
               of macrophages to infection, cancer and common genetic traits
               including autoimmune diseases. Finally, our methods identify the
               TF PURA as a putative regulator of pro-inflammatory macrophage
               polarisation.",
  journal   = "Mol. Syst. Biol.",
  publisher = "EMBO",
  volume    =  19,
  number    =  6,
  pages     = "e11627",
  month     =  jun,
  year      =  2023,
  keywords  = "enhancers; gene regulatory networks; macrophage biology;
               multiomics data integration; transcriptional regulation",
  copyright = "http://creativecommons.org/licenses/by/4.0/",
  language  = "en"
}

@misc{Damek20,
  author        = {Damek Davis},
  title         = {Lecture Notes for Mathematical
Programming },
  year          = {2020},
}

@Article{pmid27863249,
   Author="Javierre, B. M.  and Burren, O. S.  and Wilder, S. P.  and Kreuzhuber, R.  and Hill, S. M.  and Sewitz, S.  and Cairns, J.  and Wingett, S. W.  and rnai, C.  and Thiecke, M. J.  and Burden, F.  and Farrow, S.  and Cutler, A. J.  and m, K.  and Downes, K.  and Grassi, L.  and Kostadima, M.  and Freire-Pritchett, P.  and Wang, F.  and Stunnenberg, H. G.  and Todd, J. A.  and Zerbino, D. R.  and Stegle, O.  and Ouwehand, W. H.  and Frontini, M.  and Wallace, C.  and Spivakov, M.  and Fraser, P.  and Martens, J. H.  and Kim, B.  and Sharifi, N.  and Janssen-Megens, E. M.  and Yaspo, M. L.  and Linser, M.  and Kovacsovics, A.  and Clarke, L.  and Richardson, D.  and Datta, A.  and Flicek, P. ",
   Title="{{L}ineage-{S}pecific {G}enome {A}rchitecture {L}inks {E}nhancers and {N}on-coding {D}isease {V}ariants to {T}arget {G}ene {P}romoters}",
   Journal="Cell",
   Year="2016",
   Volume="167",
   Number="5",
   Pages="1369--1384",
   Month="11"
}

@ARTICLE{Scanpy,
  title    = "{SCANPY}: large-scale single-cell gene expression data analysis",
  author   = "Wolf, F Alexander and Angerer, Philipp and Theis, Fabian J",
  abstract = "SCANPY is a scalable toolkit for analyzing single-cell gene
              expression data. It includes methods for preprocessing,
              visualization, clustering, pseudotime and trajectory inference,
              differential expression testing, and simulation of gene
              regulatory networks. Its Python-based implementation efficiently
              deals with data sets of more than one million cells (
              https://github.com/theislab/Scanpy ). Along with SCANPY, we
              present ANNDATA, a generic class for handling annotated data
              matrices ( https://github.com/theislab/anndata ).",
  journal  = "Genome Biol.",
  volume   =  19,
  number   =  1,
  pages    = "15",
  month    =  feb,
  year     =  2018,
  keywords = "Bioinformatics; Clustering; Differential expression testing;
              Graph analysis; Machine learning; Pseudotemporal ordering;
              Scalability; Single-cell transcriptomics; Trajectory inference;
              Visualization",
  language = "en"
}


@ARTICLE{DirectNet,
  title     = "{DIRECT-NET}: An efficient method to discover cis-regulatory
               elements and construct regulatory networks from single-cell
               multiomics data",
  author    = "Zhang, Lihua and Zhang, Jing and Nie, Qing",
  abstract  = "The emergence of single-cell multiomics data provides
               unprecedented opportunities to scrutinize the transcriptional
               regulatory mechanisms controlling cell identity. However, how to
               use those datasets to dissect the cis-regulatory element
               (CRE)-to-gene relationships at a single-cell level remains a
               major challenge. Here, we present DIRECT-NET, a machine-learning
               method based on gradient boosting, to identify genome-wide CREs
               and their relationship to target genes, either from parallel
               single-cell gene expression and chromatin accessibility data or
               from single-cell chromatin accessibility data alone. By
               extensively evaluating and characterizing DIRECT-NET's predicted
               CREs using independent functional genomics data, we find that
               DIRECT-NET substantially improves the accuracy of inferring
               CRE-to-gene relationships in comparison to existing methods.
               DIRECT-NET is also capable of revealing cell
               subpopulation-specific and dynamic regulatory linkages. Overall,
               DIRECT-NET provides an efficient tool for predicting
               transcriptional regulation codes from single-cell multiomics
               data.",
  journal   = "Sci. Adv.",
  publisher = "American Association for the Advancement of Science (AAAS)",
  volume    =  8,
  number    =  22,
  pages     = "eabl7393",
  month     =  jun,
  year      =  2022,
  language  = "en"
}


% 36698768 
@Article{scMEGA,
   Author="Li, Z.  and Nagai, J. S.  and Kuppe, C.  and Kramann, R.  and Costa, I. G. ",
   Title="{sc{M}{E}{G}{A}: single-cell multi-omic enhancer-based gene regulatory network inference}",
   Journal="Bioinform Adv",
   Year="2023",
   Volume="3",
   Number="1",
   Pages="vbad003"
}

% 36325073 
@Article{IReNA,
   Author="Jiang, J.  and Lyu, P.  and Li, J.  and Huang, S.  and Tao, J.  and Blackshaw, S.  and Qian, J.  and Wang, J. ",
   Title="{{I}{R}e{N}{A}: {I}ntegrated regulatory network analysis of single-cell transcriptomes and chromatin accessibility profiles}",
   Journal="iScience",
   Year="2022",
   Volume="25",
   Number="11",
   Pages="105359",
   Month="Nov"
}

% 37244909 
@Article{scMTNI,
   Author="Zhang, S.  and Pyne, S.  and Pietrzak, S.  and Halberg, S.  and McCalla, S. G.  and Siahpirani, A. F.  and Sridharan, R.  and Roy, S. ",
   Title="{{I}nference of cell type-specific gene regulatory networks on cell lineages from single cell omic datasets}",
   Journal="Nat Commun",
   Year="2023",
   Volume="14",
   Number="1",
   Pages="3064",
   Month="May"
}

% 32188700 
@Article{TimeReg,
   Author="Duren, Z.  and Chen, X.  and Xin, J.  and Wang, Y.  and Wong, W. H. ",
   Title="{{T}ime course regulatory analysis based on paired expression and chromatin accessibility data}",
   Journal="Genome Res",
   Year="2020",
   Volume="30",
   Number="4",
   Pages="622--634",
   Month="Apr"
}

% 34244796 
@Article{ANANSE,
   Author="Xu, Q.  and Georgiou, G.  and lich, S.  and van der Sande, M.  and Veenstra, G. J. C.  and Zhou, H.  and van Heeringen, S. J. ",
   Title="{{A}{N}{A}{N}{S}{E}: an enhancer network-based computational approach for predicting key transcription factors in cell fate determination}",
   Journal="Nucleic Acids Res",
   Year="2021",
   Volume="49",
   Number="14",
   Pages="7966--7985",
   Month="Aug"
}

% 34362918 
@Article{sc-compReg,
   Author="Duren, Z.  and Lu, W. S.  and Arthur, J. G.  and Shah, P.  and Xin, J.  and Meschi, F.  and Li, M. L.  and Nemec, C. M.  and Yin, Y.  and Wong, W. H. ",
   Title="{{S}c-comp{R}eg enables the comparison of gene regulatory networks between conditions using single-cell data}",
   Journal="Nat Commun",
   Year="2021",
   Volume="12",
   Number="1",
   Pages="4763",
   Month="Aug"
}


@article{tibshirani96regression,
  added-at = {2009-04-04T18:01:35.000+0200},
  author = {Tibshirani, R.},
  biburl = {https://www.bibsonomy.org/bibtex/290e648276aa6cd3c601e7c0a54366233/dieudonnew},
  interhash = {334927808d42a9a6bf8eae717fed41b3},
  intrahash = {90e648276aa6cd3c601e7c0a54366233},
  journal = {Journal of the Royal Statistical Society (Series B)},
  keywords = {imported},
  pages = {267-288},
  timestamp = {2009-04-04T18:01:35.000+0200},
  title = {Regression Shrinkage and Selection via the Lasso},
  volume = 58,
  year = 1996
}


% 28991892 
@Article{pmid28991892,
   Author="Aibar, S.  and González-Blas, C. B.  and Moerman, T.  and Huynh-Thu, V. A.  and Imrichova, H.  and Hulselmans, G.  and Rambow, F.  and Marine, J. C.  and Geurts, P.  and Aerts, J.  and van den Oord, J.  and Atak, Z. K.  and Wouters, J.  and Aerts, S. ",
   Title="{{S}{C}{E}{N}{I}{C}: single-cell regulatory network inference and clustering}",
   Journal="Nat Methods",
   Year="2017",
   Volume="14",
   Number="11",
   Pages="1083--1086",
   Month="Nov"
}


% 34552244 
@Article{pmid34552244,
   Author="Elmarakeby, H. A.  and Hwang, J.  and Arafeh, R.  and Crowdis, J.  and Gang, S.  and Liu, D.  and AlDubayan, S. H.  and Salari, K.  and Kregel, S.  and Richter, C.  and Arnoff, T. E.  and Park, J.  and Hahn, W. C.  and M Van Allen, E. ",
   Title="{{B}iologically informed deep neural network for prostate cancer discovery}",
   Journal="Nature",
   Year="2021",
   Month="Sep"
}

% 11006957 
@Article{pmid11006957,
   Author="Liang, H.  and Ding, M.  and Nakamura, R.  and Bressler, S. L. ",
   Title="{{C}ausal influences in primate cerebral cortex during visual pattern discrimination}",
   Journal="Neuroreport",
   Year="2000",
   Volume="11",
   Number="13",
   Pages="2875--2880",
   Month="Sep"
}


@article{PhysRevE.70.056221,
  title = {Radial basis function approach to nonlinear Granger causality of time series},
  author = {Ancona, Nicola and Marinazzo, Daniele and Stramaglia, Sebastiano},
  journal = {Phys. Rev. E},
  volume = {70},
  issue = {5},
  pages = {056221},
  numpages = {7},
  year = {2004},
  month = {Nov},
  publisher = {American Physical Society},
  doi = {10.1103/PhysRevE.70.056221},
  url = {https://link.aps.org/doi/10.1103/PhysRevE.70.056221}
}


% 32135093 
@Article{pmid32135093,
   Author="Qiu, X.  and Rahimzamani, A.  and Wang, L.  and Ren, B.  and Mao, Q.  and Durham, T.  and McFaline-Figueroa, J. L.  and Saunders, L.  and Trapnell, C.  and Kannan, S. ",
   Title="{{I}nferring {C}ausal {G}ene {R}egulatory {N}etworks from {C}oupled {S}ingle-{C}ell {E}xpression {D}ynamics {U}sing {S}cribe}",
   Journal="Cell Syst",
   Year="2020",
   Volume="10",
   Number="3",
   Pages="265--274",
   Month="03"
}


% 30547403 
@Article{pmid30547403,
   Author="Todorov, H.  and Cannoodt, R.  and Saelens, W.  and Saeys, Y. ",
   Title="{{N}etwork {I}nference from {S}ingle-{C}ell {T}ranscriptomic {D}ata}",
   Journal="Methods Mol Biol",
   Year="2019",
   Volume="1883",
   Pages="235--249"
}


% 33191917 
@Article{pmid33191917,
   Author="Brion, C.  and Lutz, S. M.  and Albert, F. W. ",
   Title="{{S}imultaneous quantification of m{R}{N}{A} and protein in single cells reveals post-transcriptional effects of genetic variation}",
   Journal="Elife",
   Year="2020",
   Volume="9",
   Month="11"
}


% 30423142 
@Article{pmid30423142,
   Author="Kozomara, A.  and Birgaoanu, M.  and Griffiths-Jones, S. ",
   Title="{mi{R}{B}ase: from micro{R}{N}{A} sequences to function}",
   Journal="Nucleic Acids Res",
   Year="2019",
   Volume="47",
   Number="D1",
   Pages="D155-D162",
   Month="01"
}


% 31504780 
@Article{pmid31504780,
   Author="Chen, Y.  and Wang, X. ",
   Title="{mi{R}{D}{B}: an online database for prediction of functional micro{R}{N}{A} targets}",
   Journal="Nucleic Acids Res",
   Year="2020",
   Volume="48",
   Number="D1",
   Pages="D127-D131",
   Month="01"
}


% 31647101 
@Article{pmid31647101,
   Author="Huang, H. Y.  and Lin, Y. C.  and Li, J.  and Huang, K. Y.  and Shrestha, S.  and Hong, H. C.  and Tang, Y.  and Chen, Y. G.  and Jin, C. N.  and Yu, Y.  and Xu, J. T.  and Li, Y. M.  and Cai, X. X.  and Zhou, Z. Y.  and Chen, X. H.  and Pei, Y. Y.  and Hu, L.  and Su, J. J.  and Cui, S. D.  and Wang, F.  and Xie, Y. Y.  and Ding, S. Y.  and Luo, M. F.  and Chou, C. H.  and Chang, N. W.  and Chen, K. W.  and Cheng, Y. H.  and Wan, X. H.  and Hsu, W. L.  and Lee, T. Y.  and Wei, F. X.  and Huang, H. D. ",
   Title="{mi{R}{T}ar{B}ase 2020: updates to the experimentally validated micro{R}{N}{A}-target interaction database}",
   Journal="Nucleic Acids Res",
   Year="2020",
   Volume="48",
   Number="D1",
   Pages="D148-D154",
   Month="01"
}


% 33096023 
@Article{pmid33096023,
   Author="Kuenzi, B. M.  and Park, J.  and Fong, S. H.  and Sanchez, K. S.  and Lee, J.  and Kreisberg, J. F.  and Ma, J.  and Ideker, T. ",
   Title="{{P}redicting {D}rug {R}esponse and {S}ynergy {U}sing a {D}eep {L}earning {M}odel of {H}uman {C}ancer {C}ells}",
   Journal="Cancer Cell",
   Year="2020",
   Volume="38",
   Number="5",
   Pages="672--684",
   Month="11"
}


% 29505029 
@Article{pmid29505029,
   Author="Ma, J.  and Yu, M. K.  and Fong, S.  and Ono, K.  and Sage, E.  and Demchak, B.  and Sharan, R.  and Ideker, T. ",
   Title="{{U}sing deep learning to model the hierarchical structure and function of a cell}",
   Journal="Nat Methods",
   Year="2018",
   Volume="15",
   Number="4",
   Pages="290--298",
   Month="04"
}


% 29906441 
@Article{pmid29906441,
   Author="Yu, M. K.  and Ma, J.  and Fisher, J.  and Kreisberg, J. F.  and Raphael, B. J.  and Ideker, T. ",
   Title="{{V}isible {M}achine {L}earning for {B}iomedicine}",
   Journal="Cell",
   Year="2018",
   Volume="173",
   Number="7",
   Pages="1562--1565",
   Month="06"
}


% 31740966 
@Article{pmid31740966,
   Author="Gao, T.  and Qian, J. ",
   Title="{{E}nhancer{A}tlas 2.0: an updated resource with enhancer annotation in 586 tissue/cell types across nine species}",
   Journal="Nucleic Acids Res",
   Year="2020",
   Volume="48",
   Number="D1",
   Pages="D58-D64",
   Month="01"
}

% 31969180 
@Article{pmid31969180,
   Author="Moore, J. E.  and Pratt, H. E.  and Purcaro, M. J.  and Weng, Z. ",
   Title="{{A} curated benchmark of enhancer-gene interactions for evaluating enhancer-target gene prediction methods}",
   Journal="Genome Biol",
   Year="2020",
   Volume="21",
   Number="1",
   Pages="17",
   Month="01"
}


@inproceedings{NIPS2021_Yijie,
 author = { Ang, Andersen and Ma, Jianzhu and Liu, Nianjun and Huang, Kun and Wang, Yijie},
 booktitle = {Advances in Neural Information Processing Systems},
 pages = {},
 title = {Fast Projection onto the Capped Simplex with Applications to Sparse Regression in Bioinformatics},
 volume = {},
 year = {2021}
}


@article{Hariprakash2019,
abstract = {Enhancers are non-coding regulatory elements that are distant from their target gene. Their characterization still remains elusive especially due to challenges in achieving a comprehensive pairing of enhancers and target genes. A number of computational biology solutions have been proposed to address this problem leveraging the increasing availability of functional genomics data and the improved mechanistic understanding of enhancer action. In this review we focus on computational methods for genome-wide definition of enhancer-target gene pairs. We outline the different classes of methods, as well as their main advantages and limitations. The types of information integrated by each method, along with details on their applicability are presented and discussed. We especially highlight the technical challenges that are still unresolved and hamper the effective achievement of a satisfactory and comprehensive solution. We expect this field will keep evolving in the coming years due to the ever-growing availability of data and increasing insights into enhancers crucial role in regulating genome functionality.},
author = {Hariprakash, Judith Mary and Ferrari, Francesco},
doi = {10.1016/j.csbj.2019.06.012},
file = {:Users/yijwang-admin/Documents/Reference/Enhancer/1-s2.0-S2001037019301126-main.pdf:pdf},
issn = {20010370},
journal = {Computational and Structural Biotechnology Journal},
pages = {821--831},
publisher = {The Authors},
title = {{Computational Biology Solutions to Identify Enhancers-target Gene Pairs}},
url = {https://doi.org/10.1016/j.csbj.2019.06.012},
volume = {17},
year = {2019}
}
@article{Xie2019,
abstract = {Single-cell screens enable high-throughput functional assessment of enhancers in their endogenous genomic context. However, the design of current studies limits their application to identifying the primary gene targets of enhancers. Here, we improve the experimental and computational parameters of single-cell enhancer screens to identify the secondary gene targets of enhancers. Our analysis of >500 putative enhancers in K562 cells reveals an interwoven enhancer-driven gene regulatory network. We find that enhancers from distinct genomic loci converge to modulate the expression of common sub-modules, including the $\alpha$- and $\beta$-globin loci, by directly regulating transcription factors. Our analysis suggests that several genetic variants associated with myeloid blood cell traits alter the activity of a distal enhancer of MYB (∼140 kb away), with downstream consequences on hemoglobin genes expression and cell state. These data have implications for the understanding of enhancer-associated traits and emphasize the flexibility of controlling transcriptional systems by modifying enhancer activity.},
author = {Xie, Shiqi and Armendariz, Daniel and Zhou, Pei and Duan, Jialei and Hon, Gary C.},
doi = {10.1016/j.celrep.2019.10.073},
file = {:Users/yijwang-admin/Documents/Reference/Enhancer/1-s2.0-S2211124719313956-main.pdf:pdf},
issn = {22111247},
journal = {Cell Reports},
keywords = {GWAS,enhancer,regulatory network,single-cell screen},
number = {9},
pages = {2570--2578.e5},
pmid = {31775028},
publisher = {ElsevierCompany.},
title = {{Global Analysis of Enhancer Targets Reveals Convergent Enhancer-Driven Regulatory Modules}},
url = {https://doi.org/10.1016/j.celrep.2019.10.073},
volume = {29},
year = {2019}
}
@article{Andersson2020,
abstract = {The proper activities of enhancers and gene promoters are essential for coordinated transcription within a cell. Although diverse methodologies have been developed to identify enhancers and promoters, most have tacitly assumed that these elements are distinct. However, studies have unexpectedly shown that regulatory elements may have both enhancer and promoter functions. Here we review these results, focusing on the factors that determine the promoter and/or enhancer activity of regulatory elements. We discuss emerging models that define regulatory elements by accessible DNA and their non-mutually-exclusive abilities to drive transcription initiation (promoter activity) and/or to enhance transcription at other such regions (enhancer activity).},
author = {Andersson, Robin and Sandelin, Albin},
doi = {10.1038/s41576-019-0173-8},
file = {:Users/yijwang-admin/Documents/Reference/Enhancer/10.1038@s41576-019-0173-8.pdf:pdf},
issn = {14710064},
journal = {Nature Reviews Genetics},
number = {2},
pages = {71--87},
pmid = {31605096},
publisher = {Springer US},
title = {{Determinants of enhancer and promoter activities of regulatory elements}},
url = {http://dx.doi.org/10.1038/s41576-019-0173-8},
volume = {21},
year = {2020}
}
@article{Coppola2016,
abstract = {The study of gene regulation has rapidly advanced by leveraging next-generation sequencing to identify and characterize the cis and trans elements that are critical for defining cell identity. These advances have paralleled a movement towards whole genome sequencing in clinics. These two tracks have increasingly synergized to underscore the importance of cis-regulatory elements in development as well produce countless studies implicating these elements in human disease. Other studies have emphasized the clinical phenotypes associated with variation or mutations in trans factors, including non-coding RNAs and chromatin regulators. These studies highlight the importance of obtaining a comprehensive understanding of mammalian gene regulation for predicting the impact of genetic variation on patient phenotypes. Currently lagging behind the generation of vast datasets and annotations is our ability to examine these putative elements in the dynamic context of a developing organism.},
author = {Coppola, Candice J. and Ramaker, Ryne C. and Mendenhall, Eric M.},
doi = {10.1093/hmg/ddw216},
file = {:Users/yijwang-admin/Documents/Reference/Enhancer/ddw216.pdf:pdf},
issn = {14602083},
journal = {Human Molecular Genetics},
number = {R2},
pages = {R190--R197},
title = {{Identification and function of enhancers in the human genome}},
volume = {25},
year = {2016}
}
@article{VanderWijst2020,
abstract = {In recent years, functional genomics approaches combining genetic information with bulk RNA-sequencing data have identified the downstream expression effects of disease-associated genetic risk factors through so-called expression quantitative trait locus (eQTL) analysis. Single-cell RNA-sequencing creates enormous opportunities for mapping eQTLs across different cell types and in dynamic processes, many of which are obscured when using bulk methods. Rapid increase in throughput and reduction in cost per cell now allow this technology to be applied to large-scale population genetics studies. To fully leverage these emerging data resources, we have founded the single-cell eQTLGen consortium (sc-eQTLGen), aimed at pinpointing the cellular contexts in which disease-causing genetic variants affect gene expression. Here, we outline the goals, approach and potential utility of the sc-eQTLGen consortium. We also provide a set of study design considerations for future single-cell eQTL studies.},
author = {van der Wijst, M. G.P. and de Vries, D. H. and Groot, H. E. and Trynka, G. and Hon, C. C. and Bonder, M. J. and Stegle, O. and Nawijn, M. C. and Idaghdour, Y. and van der Harst, P. and Ye, C. J. and Powell, J. and Theis, F. J. and Mahfouz, A. and Heinig, M. and Franke, L.},
doi = {10.7554/eLife.52155},
file = {:Users/yijwang-admin/Documents/Reference/Enhancer/elife-52155.pdf:pdf},
issn = {2050084X},
journal = {eLife},
pages = {1--21},
pmid = {32149610},
title = {{The single-cell eQTLGen consortium}},
volume = {9},
year = {2020}
}
@article{Roy2015,
abstract = {Long range regulatory interactions among distal enhancers and target genes are important for tissuespecific gene expression. Genome-scale identification of these interactions in a cell line-specific manner, especially using the fewest possible datasets, is a significant challenge. We develop a novel computational approach, Regulatory Interaction Prediction for Promoters and Long-range Enhancers (RIPPLE), that integrates published Chromosome Conformation Capture (3C) data sets with a minimal set of regulatory genomic data sets to predict enhancerpromoter interactions in a cell line-specific manner. Our results suggest that CTCF, RAD21, a general transcription factor (TBP) and activating chromatinmarks are important determinants of enhancerpromoter interactions. To predict interactions in a new cell line and to generate genome-wide interaction maps, we develop an ensemble version of RIPPLE and apply it to generate interactions in five human cell lines. Computational validation of these predictions using existing ChIA-PET and Hi-C data sets showed that RIPPLE accurately predicts interactions among enhancers and promoters. Enhancerpromoter interactions tend to be organized into subnetworks representing coordinately regulated sets of genes that are enriched for specific biological processes and cis-regulatory elements. Overall, our work provides a systematic approach to predict and interpret enhancer-promoter interactions in a genome-wide cell-type specific manner using a few experimentally tractable measurements.},
author = {Roy, Sushmita and Siahpirani, Alireza Fotuhi and Chasman, Deborah and Knaack, Sara and Ay, Ferhat and Stewart, Ron and Wilson, Michael and Sridharan, Rupa},
doi = {10.1093/nar/gkv865},
file = {:Users/yijwang-admin/Documents/Reference/Enhancer/gkv865.pdf:pdf},
issn = {13624962},
journal = {Nucleic Acids Research},
number = {18},
pages = {8694--8712},
pmid = {26338778},
title = {{A predictive modeling approach for cell line-specific long-range regulatory interactions}},
volume = {43},
year = {2015}
}
@article{Melamed2016,
abstract = {Active transcriptional enhancers are often transcribed to eRNAs, whose changing levels mirror those of the target gene mRNA. We discuss some of the reported functions of these eRNAs and their likely diversity to allow utilization of distinct cis regulatory regions to enhance transcription in diverse developmental and cellular contexts.},
author = {Melamed, Philippa and Yosefzon, Yahav and Rudnizky, Sergei and Pnueli, Lilach},
doi = {10.1080/21541264.2015.1128517},
file = {:Users/yijwang-admin/Documents/Reference/Enhancer/ktrn-07-01-1128517.pdf:pdf},
issn = {21541272},
journal = {Transcription},
keywords = {chromatin,eRNA,enhancer,histone modification,non-coding RNA,promoter,transcription},
number = {1},
pages = {26--31},
pmid = {26934309},
title = {{Transcriptional enhancers: Transcription, function and flexibility}},
volume = {7},
year = {2016}
}
@book{BravoGonzalezBlas2020,
abstract = {Single-cell technologies allow measuring chromatin accessibility and gene expression in each cell, but jointly utilizing both layers to map bona fide gene regulatory networks and enhancers remains challenging. Here, we generate independent single-cell RNA-seq and single-cell ATAC-seq atlases of the Drosophila eye-antennal disc and spatially integrate the data using a virtual latent space that mimics the organization of the 2D tissue. To validate spatially predicted enhancers, we use a large collection of enhancer-reporter lines and identify ∼85\% of enhancers in which chromatin accessibility and enhancer activity are coupled. Next, we infer enhancer-to-gene relationships in the virtual space, finding that genes are regulated by multiple redundant enhancers. Exploiting cell-type specific enhancers, we deconvolute cell-type specific effects of bulk-derived chromatin accessibility QTLs. Finally, we discover that Prospero drives neuronal differentiation through the binding of a GGG motif. In summary, we provide a comprehensive spatial characterization of gene regulation in a 2D tissue.},
author = {{Bravo Gonz{\'{a}}lez‐Blas}, Carmen and Quan, Xiao‐Jiang and Duran‐Roma{\~{n}}a, Ramon and Taskiran, Ibrahim Ihsan and Koldere, Duygu and Davie, Kristofer and Christiaens, Valerie and Makhzami, Samira and Hulselmans, Gert and Waegeneer, Maxime and Mauduit, David and Poovathingal, Suresh and Aibar, Sara and Aerts, Stein},
booktitle = {Molecular Systems Biology},
doi = {10.15252/msb.20209438},
file = {:Users/yijwang-admin/Documents/Reference/Enhancer/MSB-16-e9438 copy.pdf:pdf},
isbn = {3216330710},
issn = {1744-4292},
keywords = {biology,computational,development,enhancer detection,eye-antennal disc,gene regulation,genomics,single-cell omics,spatial integration,subject categories chromatin,transcription},
number = {5},
pages = {1--32},
title = {{Identification of genomic enhancers through spatial integration of single‐cell transcriptomics and epigenomics}},
volume = {16},
year = {2020}
}
@book{BravoGonzalezBlas2020a,
abstract = {Single-cell technologies allow measuring chromatin accessibility and gene expression in each cell, but jointly utilizing both layers to map bona fide gene regulatory networks and enhancers remains challenging. Here, we generate independent single-cell RNA-seq and single-cell ATAC-seq atlases of the Drosophila eye-antennal disc and spatially integrate the data using a virtual latent space that mimics the organization of the 2D tissue. To validate spatially predicted enhancers, we use a large collection of enhancer-reporter lines and identify ∼85\% of enhancers in which chromatin accessibility and enhancer activity are coupled. Next, we infer enhancer-to-gene relationships in the virtual space, finding that genes are regulated by multiple redundant enhancers. Exploiting cell-type specific enhancers, we deconvolute cell-type specific effects of bulk-derived chromatin accessibility QTLs. Finally, we discover that Prospero drives neuronal differentiation through the binding of a GGG motif. In summary, we provide a comprehensive spatial characterization of gene regulation in a 2D tissue.},
author = {{Bravo Gonz{\'{a}}lez‐Blas}, Carmen and Quan, Xiao‐Jiang and Duran‐Roma{\~{n}}a, Ramon and Taskiran, Ibrahim Ihsan and Koldere, Duygu and Davie, Kristofer and Christiaens, Valerie and Makhzami, Samira and Hulselmans, Gert and Waegeneer, Maxime and Mauduit, David and Poovathingal, Suresh and Aibar, Sara and Aerts, Stein},
booktitle = {Molecular Systems Biology},
doi = {10.15252/msb.20209438},
file = {:Users/yijwang-admin/Documents/Reference/Enhancer/MSB-16-e9438.pdf:pdf},
isbn = {3216330710},
issn = {1744-4292},
keywords = {biology,computational,development,enhancer detection,eye-antennal disc,gene regulation,genomics,single-cell omics,spatial integration,subject categories chromatin,transcription},
number = {5},
pages = {1--32},
title = {{Identification of genomic enhancers through spatial integration of single‐cell transcriptomics and epigenomics}},
volume = {16},
year = {2020}
}
@article{Cao2017,
abstract = {We propose a new method for determining the target genes of transcriptional enhancers in specific cells and tissues. It combines global trends across many samples and sample-specific information, and considers the joint effect of multiple enhancers. Our method outperforms existing methods when predicting the target genes of enhancers in unseen samples, as evaluated by independent experimental data. Requiring few types of input data, we are able to apply our method to reconstruct the enhancer-target networks in 935 samples of human primary cells, tissues and cell lines, which constitute by far the largest set of enhancer-target networks. The similarity of these networks from different samples closely follows their cell and tissue lineages. We discover three major coregulation modes of enhancers and find defense-related genes often simultaneously regulated by multiple enhancers bound by different transcription factors. We also identify differentially methylated enhancers in hepatocellular carcinoma (HCC) and experimentally confirm their altered regulation of HCC-related genes.},
author = {Cao, Qin and Anyansi, Christine and Hu, Xihao and Xu, Liangliang and Xiong, Lei and Tang, Wenshu and Mok, Myth T.S. and Cheng, Chao and Fan, Xiaodan and Gerstein, Mark and Cheng, Alfred S.L. and Yip, Kevin Y.},
doi = {10.1038/ng.3950},
file = {:Users/yijwang-admin/Documents/Reference/Enhancer/ng.3950.pdf:pdf},
issn = {15461718},
journal = {Nature Genetics},
number = {10},
pages = {1428--1436},
pmid = {28869592},
publisher = {Nature Publishing Group},
title = {{Reconstruction of enhancer-target networks in 935 samples of human primary cells, tissues and cell lines}},
volume = {49},
year = {2017}
}
@article{Gasperini2019,
abstract = {Over one million candidate regulatory elements have been identified across the human genome, but nearly all are unvalidated and their target genes uncertain. Approaches based on human genetics are limited in scope to common variants and in resolution by linkage disequilibrium. We present a multiplex, expression quantitative trait locus (eQTL)-inspired framework for mapping enhancer-gene pairs by introducing random combinations of CRISPR/Cas9-mediated perturbations to each of many cells, followed by single-cell RNA sequencing (RNA-seq). Across two experiments, we used dCas9-KRAB to perturb 5,920 candidate enhancers with no strong a priori hypothesis as to their target gene(s), measuring effects by profiling 254,974 single-cell transcriptomes. We identified 664 (470 high-confidence) cis enhancer-gene pairs, which were enriched for specific transcription factors, non-housekeeping status, and genomic and 3D conformational proximity to their target genes. This framework will facilitate the large-scale mapping of enhancer-gene regulatory interactions, a critical yet largely uncharted component of the cis-regulatory landscape of the human genome.},
author = {Gasperini, Molly and Hill, Andrew J. and McFaline-Figueroa, Jos{\'{e}} L. and Martin, Beth and Kim, Seungsoo and Zhang, Melissa D. and Jackson, Dana and Leith, Anh and Schreiber, Jacob and Noble, William S. and Trapnell, Cole and Ahituv, Nadav and Shendure, Jay},
doi = {10.1016/j.cell.2018.11.029},
file = {:Users/yijwang-admin/Documents/Reference/Enhancer/PIIS009286741831554X.pdf:pdf},
issn = {10974172},
journal = {Cell},
keywords = {CRISPR,CRISPRi,RNA-seq,crisprQTL,eQTL,enhancer,gene regulation,genetic screen,human genetics,single cell},
number = {1-2},
pages = {377--390.e19},
pmid = {30612741},
title = {{A Genome-wide Framework for Mapping Gene Regulation via Cellular Genetic Screens}},
volume = {176},
year = {2019}
}
@article{VanArensbergen2017,
abstract = {In this issue of Molecular Cell, Xie et al. (2017) introduce Mosaic-seq, a powerful technology that combines CRISPRi and single-cell RNA-seq. This method enables the high-throughput assessment of contributions of enhancers to gene regulation.},
author = {van Arensbergen, Joris and van Steensel, Bas},
doi = {10.1016/j.molcel.2017.03.018},
file = {:Users/yijwang-admin/Documents/Reference/Enhancer/PIIS1097276517302289.pdf:pdf},
issn = {10974164},
journal = {Molecular Cell},
keywords = {CRISPRi,barcoding,enhancer,functional screen,gene regulation,promoter,single-cell RNA sequencing},
number = {2},
pages = {167--168},
pmid = {28431229},
publisher = {Elsevier Inc.},
title = {{Functional Enhancer Screening in Single Cells}},
url = {http://dx.doi.org/10.1016/j.molcel.2017.03.018},
volume = {66},
year = {2017}
}
@article{Moore2020,
abstract = {Background: Many genome-wide collections of candidate cis-regulatory elements (cCREs) have been defined using genomic and epigenomic data, but it remains a major challenge to connect these elements to their target genes. Results: To facilitate the development of computational methods for predicting target genes, we develop a Benchmark of candidate Enhancer-Gene Interactions (BENGI) by integrating the recently developed Registry of cCREs with experimentally derived genomic interactions. We use BENGI to test several published computational methods for linking enhancers with genes, including signal correlation and the TargetFinder and PEP supervised learning methods. We find that while TargetFinder is the best-performing method, it is only modestly better than a baseline distance method for most benchmark datasets when trained and tested with the same cell type and that TargetFinder often does not outperform the distance method when applied across cell types. Conclusions: Our results suggest that current computational methods need to be improved and that BENGI presents a useful framework for method development and testing.},
author = {Moore, Jill E. and Pratt, Henry E. and Purcaro, Michael J. and Weng, Zhiping},
doi = {10.1186/s13059-019-1924-8},
file = {:Users/yijwang-admin/Documents/Reference/Enhancer/s13059-019-1924-8.pdf:pdf},
issn = {1474760X},
journal = {Genome Biology},
keywords = {Benchmark,Enhancer,Genomic interactions,Machine learning,Target gene,Transcriptional regulation},
number = {1},
pages = {1--16},
pmid = {31969180},
publisher = {Genome Biology},
title = {{A curated benchmark of enhancer-gene interactions for evaluating enhancer-target gene prediction methods}},
volume = {21},
year = {2020}
}
@article{Garieri2017,
abstract = {The identification of genetic variants affecting gene expression, namely expression quantitative trait loci (eQTLs), has contributed to the understanding of mechanisms underlying human traits and diseases. The majority of these variants map in non-coding regulatory regions of the genome and their identification remains challenging. Here, we use natural genetic variation and CAGE transcriptomes from 154 EBV-transformed lymphoblastoid cell lines, derived from unrelated individuals, to map 5376 and 110 regulatory variants associated with promoter usage (puQTLs) and enhancer activity (eaQTLs), respectively. We characterize five categories of genes associated with puQTLs, distinguishing single from multi-promoter genes. Among multi-promoter genes, we find puQTL effects either specific to a single promoter or to multiple promoters with variable effect orientations. Regulatory variants associated with opposite effects on different mRNA isoforms suggest compensatory mechanisms occurring between alternative promoters. Our analyses identify differential promoter usage and modulation of enhancer activity as molecular mechanisms underlying eQTLs related to regulatory elements.},
author = {Garieri, Marco and Delaneau, Olivier and Santoni, Federico and Fish, Richard J. and Mull, David and Carninci, Piero and Dermitzakis, Emmanouil T. and Antonarakis, Stylianos E. and Fort, Alexandre},
doi = {10.1038/s41467-017-01467-7},
file = {:Users/yijwang-admin/Documents/Reference/Enhancer/s41467-017-01467-7.pdf:pdf},
isbn = {4146701701467},
issn = {20411723},
journal = {Nature Communications},
number = {1},
pages = {1--7},
pmid = {29116076},
publisher = {Springer US},
title = {{The effect of genetic variation on promoter usage and enhancer activity}},
url = {http://dx.doi.org/10.1038/s41467-017-01467-7},
volume = {8},
year = {2017}
}
@article{Spitz2012,
abstract = {Developmental progression is driven by specific spatiotemporal domains of gene expression, which give rise to stereotypically patterned embryos even in the presence of environmental and genetic variation. Views of how transcription factors regulate gene expression are changing owing to recent genome-wide studies of transcription factor binding and RNA expression. Such studies reveal patterns that, at first glance, seem to contrast with the robustness of the developmental processes they encode. Here, we review our current knowledge of transcription factor function from genomic and genetic studies and discuss how different strategies, including extensive cooperative regulation (both direct and indirect), progressive priming of regulatory elements, and the integration of activities from multiple enhancers, confer specificity and robustness to transcriptional regulation during development. {\textcopyright} 2012 Macmillan Publishers Limited. All rights reserved.},
author = {Spitz, Fran{\c{c}}ois and Furlong, Eileen E.M.},
doi = {10.1038/nrg3207},
file = {:Users/yijwang-admin/Documents/Reference/Enhancer/spitz2012.pdf:pdf},
issn = {14710056},
journal = {Nature Reviews Genetics},
number = {9},
pages = {613--626},
pmid = {22868264},
publisher = {Nature Publishing Group},
title = {{Transcription factors: From enhancer binding to developmental control}},
url = {http://dx.doi.org/10.1038/nrg3207},
volume = {13},
year = {2012}
}

% 20172487 
@Article{pmid20172487,
   Author="Cai, Y.  and Yu, X.  and Hu, S.  and Yu, J. ",
   Title="{{A} brief review on the mechanisms of mi{R}{N}{A} regulation}",
   Journal="Genomics Proteomics \& Bioinformatics",
   Year="2009",
   Volume="7",
   Number="4",
   Pages="147--154",
   Month="Dec"
}

% 17382880 
@Article{pmid17382880,
   Author="Vasudevan, S.  and Steitz, J. A. ",
   Title="{{A}{U}-rich-element-mediated upregulation of translation by {F}{X}{R}1 and {A}rgonaute 2}",
   Journal="Cell",
   Year="2007",
   Volume="128",
   Number="6",
   Pages="1105--1118",
   Month="Mar"
}

% 31178118 
@Article{pmid31178118,
   Author="Stuart, T.  and Butler, A.  and Hoffman, P.  and Hafemeister, C.  and Papalexi, E.  and Mauck, W. M.  and Hao, Y.  and Stoeckius, M.  and Smibert, P.  and Satija, R. ",
   Title="{{C}omprehensive {I}ntegration of {S}ingle-{C}ell {D}ata}",
   Journal="Cell",
   Year="2019",
   Volume="177",
   Number="7",
   Pages="1888--1902",
   Month="06"
}


% 19578358 
@Article{pmid19578358,
   Author="Cordes, K. R.  and Sheehy, N. T.  and White, M. P.  and Berry, E. C.  and Morton, S. U.  and Muth, A. N.  and Lee, T. H.  and Miano, J. M.  and Ivey, K. N.  and Srivastava, D. ",
   Title="{mi{R}-145 and mi{R}-143 regulate smooth muscle cell fate and plasticity}",
   Journal="Nature",
   Year="2009",
   Volume="460",
   Number="7256",
   Pages="705--710",
   Month="Aug"
}


% 34417449 
@Article{pmid34417449,
   Author="Kim, S.  and Kim, S.  and Chang, H. R.  and Kim, D.  and Park, J.  and Son, N.  and Park, J.  and Yoon, M.  and Chae, G.  and Kim, Y. K.  and Kim, V. N.  and Kim, Y. K.  and Nam, J. W.  and Shin, C.  and Baek, D. ",
   Title="{{T}he regulatory impact of {R}{N}{A}-binding proteins on micro{R}{N}{A} targeting}",
   Journal="Nat Commun",
   Year="2021",
   Volume="12",
   Number="1",
   Pages="5057",
   Month="08"
}


% 27874043 
@Article{pmid27874043,
   Author="Ye, B.  and Wang, R.  and Wang, J. ",
   Title="{{C}orrelation analysis of the m{R}{N}{A} and mi{R}{N}{A} expression profiles in the nascent synthetic allotetraploid {R}aphanobrassica}",
   Journal="Sci Rep",
   Year="2016",
   Volume="6",
   Pages="37416",
   Month="11"
}


% 24148570 
@Article{pmid24148570,
   Author="Nunez, Y. O.  and Truitt, J. M.  and Gorini, G.  and Ponomareva, O. N.  and Blednov, Y. A.  and Harris, R. A.  and Mayfield, R. D. ",
   Title="{{P}ositively correlated mi{R}{N}{A}-m{R}{N}{A} regulatory networks in mouse frontal cortex during early stages of alcohol dependence}",
   Journal="BMC Genomics",
   Year="2013",
   Volume="14",
   Pages="725",
   Month="Oct"
}


% 22517426 
@Article{pmid22517426,
   Author="Zambelli, F.  and Pesole, G.  and Pavesi, G. ",
   Title="{{M}otif discovery and transcription factor binding sites before and after the next-generation sequencing era}",
   Journal="Brief Bioinform",
   Year="2013",
   Volume="14",
   Number="2",
   Pages="225--237",
   Month="Mar"
}

% 24836921 
@Article{pmid24836921,
   Author="Kharchenko, P. V.  and Silberstein, L.  and Scadden, D. T. ",
   Title="{{B}ayesian approach to single-cell differential expression analysis}",
   Journal="Nat Methods",
   Year="2014",
   Volume="11",
   Number="7",
   Pages="740--742",
   Month="Jul"
}


% 30936559 
@Article{pmid30936559,
   Author="Saelens, W.  and Cannoodt, R.  and Todorov, H.  and Saeys, Y. ",
   Title="{{A} comparison of single-cell trajectory inference methods}",
   Journal="Nat Biotechnol",
   Year="2019",
   Volume="37",
   Number="5",
   Pages="547--554",
   Month="05"
}


% 24658644 
@Article{pmid24658644,
   Author="Trapnell, C.  and Cacchiarelli, D.  and Grimsby, J.  and Pokharel, P.  and Li, S.  and Morse, M.  and Lennon, N. J.  and Livak, K. J.  and Mikkelsen, T. S.  and Rinn, J. L. ",
   Title="{{T}he dynamics and regulators of cell fate decisions are revealed by pseudotemporal ordering of single cells}",
   Journal="Nat Biotechnol",
   Year="2014",
   Volume="32",
   Number="4",
   Pages="381--386",
   Month="Apr"
}


@misc{picard,
  title = {Picard},
  howpublished = {\url{http://broadinstitute.github.io/picard/}}
}

% 31611697 
@Article{pmid31611697,
   Author="Chen, S.  and Lake, B. B.  and Zhang, K. ",
   Title="{{H}igh-throughput sequencing of the transcriptome and chromatin accessibility in the same cell}",
   Journal="Nat Biotechnol",
   Year="2019",
   Volume="37",
   Number="12",
   Pages="1452--1457",
   Month="12"
}

% 34045654 
@Article{pmid34045654,
   Author="Hwang, B.  and Lee, J. H.  and Bang, D. ",
   Title="{{S}ingle-cell {R}{N}{A} sequencing technologies and bioinformatics pipelines}",
   Journal="Exp Mol Med",
   Year="2021",
   Volume="53",
   Number="5",
   Pages="1005",
   Month="May"
}

% 32929221 
@Article{pmid32929221,
   Author="Kashima, Y.  and Sakamoto, Y.  and Kaneko, K.  and Seki, M.  and Suzuki, Y.  and Suzuki, A. ",
   Title="{{S}ingle-cell sequencing techniques from individual to multiomics analyses}",
   Journal="Exp Mol Med",
   Year="2020",
   Volume="52",
   Number="9",
   Pages="1419--1427",
   Month="09"
}

% 30696980 
@Article{pmid30696980,
   Author="Stuart, T.  and Satija, R. ",
   Title="{{I}ntegrative single-cell analysis}",
   Journal="Nat Rev Genet",
   Year="2019",
   Volume="20",
   Number="5",
   Pages="257--272",
   Month="05"
}


@article {Cao2020.11.03.366146,
	author = {Cao, Kai and Hong, Yiguang and Wan, Lin},
	title = {Manifold alignment for heterogeneous single-cell multi-omics data integration using Pamona},
	elocation-id = {2020.11.03.366146},
	year = {2020},
	doi = {10.1101/2020.11.03.366146},
	publisher = {Cold Spring Harbor Laboratory},
	abstract = {Single-cell multi-omics sequencing data can provide a comprehensive molecular view of cells. However, effective approaches for the integrative analysis of such data are challenging. Although achieved state-of-the-art performance on single-cell multi-omics data integration and did not require any correspondence information, either among cells or among features, current manifold alignment based integrative methods are often limited by requiring that single-cell datasets be derived from the same underlying cellular structure. To overcome this limitation, we present Pamona, an algorithm that integrates heterogeneous single-cell multi-omics datasets with the aim of delineating and representing the shared and dataset-specific cellular structures. We formulate this task as a partial manifold alignment problem and develop a partial Gromov-Wasserstein optimal transport framework to solve it. Pamona identifies both shared and dataset-specific cells based on the computed probabilistic couplings of cells across datasets, and it aligns cellular modalities in a common low-dimensional space, while simultaneously preserving both shared and dataset-specific structures. Our framework can easily incorporate prior information, such as cell type annotations or cell-cell correspondence, to further improve alignment quality. Simulation studies and applications to four real data sets demonstrate that Pamona can accurately identify shared and dataset-specific cells, as well as faithfully recover and align cellular structures of heterogeneous single-cell modalities in the common space. Pamona software is available at https://github.com/caokai1073/Pamona.Competing Interest StatementThe authors have declared no competing interest.},
	URL = {https://www.biorxiv.org/content/early/2020/11/04/2020.11.03.366146},
	eprint = {https://www.biorxiv.org/content/early/2020/11/04/2020.11.03.366146.full.pdf},
	journal = {bioRxiv}
}


@InProceedings{liu_et_al:LIPIcs:2019:11040,
  author =	{Jie Liu and Yuanhao Huang and Ritambhara Singh and Jean-Philippe Vert and William Stafford Noble},
  title =	{{Jointly Embedding Multiple Single-Cell Omics Measurements}},
  booktitle =	{WABI 2019},
  pages =	{10:1--10:13},
  series =	{Leibniz International Proceedings in Informatics (LIPIcs)},
  ISBN =	{978-3-95977-123-8},
  ISSN =	{1868-8969},
  year =	{2019},
  volume =	{143},
  URL =		{http://drops.dagstuhl.de/opus/volltexte/2019/11040},
  URN =		{urn:nbn:de:0030-drops-110401},
  doi =		{10.4230/LIPIcs.WABI.2019.10},
  annote =	{Keywords: Manifold alignment, single-cell sequencing}
}

@article{SCOT2020,  
	author = {Demetci, Pinar and Santorella, Rebecca and Sandstede, Bj{\"o}rn and Noble, William Stafford and Singh, Ritambhara},  
	title = {Gromov-Wasserstein optimal transport to align single-cell multi-omics data},  
	year = {2020},  
	doi = {10.1101/2020.04.28.066787},  
	publisher = {Cold Spring Harbor Laboratory},  
	URL = {https://www.biorxiv.org/content/early/2020/11/11/2020.04.28.066787},  
	eprint = {https://www.biorxiv.org/content/early/2020/11/11/2020.04.28.066787.full.pdf},  
	journal = {bioRxiv}
}

@article{10.1093/bioinformatics/btaa443,
    author = {Cao, Kai and Bai, Xiangqi and Hong, Yiguang and Wan, Lin},
    title = {Unsupervised topological alignment for single-cell multi-omics integration},
    journal = {Bioinformatics},
    volume = {36},
    pages = {i48-i56},
    year = {2020},
    month = {07}
}


% 31178118 
@Article{pmid31178118,
   Author="Stuart, T.  and Butler, A.  and Hoffman, P.  and Hafemeister, C.  and Papalexi, E.  and Mauck, W. M.  and Hao, Y.  and Stoeckius, M.  and Smibert, P.  and Satija, R. ",
   Title="{{C}ell{C}omprehensive {I}ntegration of {S}ingle-{C}ell {D}ata}",
   Journal="Cell",
   Year="2019",
   Volume="177",
   Number="7",
   Pages="1888--1902",
   Month="06"
}

% 30962623 
@Article{pmid30962623,
   Author="Bravo González-Blas, C.  and Minnoye, L.  and Papasokrati, D.  and Aibar, S.  and Hulselmans, G.  and Christiaens, V.  and Davie, K.  and Wouters, J.  and Aerts, S. ",
   Title="{cis{T}opic: cis-regulatory topic modeling on single-cell {A}{T}{A}{C}-seq data}",
   Journal="Nat Methods",
   Year="2019",
   Volume="16",
   Number="5",
   Pages="397--400",
   Month="05"
}


% 34062119 
@Article{pmid34062119,
   Author="Hao, Y.  and Hao, S.  and Andersen-Nissen, E.  and Mauck, W. M.  and Zheng, S.  and Butler, A.  and Lee, M. J.  and Wilk, A. J.  and Darby, C.  and Zager, M.  and Hoffman, P.  and Stoeckius, M.  and Papalexi, E.  and Mimitou, E. P.  and Jain, J.  and Srivastava, A.  and Stuart, T.  and Fleming, L. M.  and Yeung, B.  and Rogers, A. J.  and McElrath, J. M.  and Blish, C. A.  and Gottardo, R.  and Smibert, P.  and Satija, R. ",
   Title="{{I}ntegrated analysis of multimodal single-cell data}",
   Journal="Cell",
   Year="2021",
   Volume="184",
   Number="13",
   Pages="3573--3587",
   Month="06"
}


% 31229559 
@Article{pmid31229559,
   Author="Wang, Y.  and Hoinka, J.  and Przytycka, T. M. ",
   Title="{{C}ell {S}yst{S}ubpopulation {D}etection and {T}heir {C}omparative {A}nalysis across {S}ingle-{C}ell {E}xperiments with sc{P}op{C}orn}",
   Journal="Cell Syst",
   Year="2019",
   Volume="8",
   Number="6",
   Pages="506--513",
   Month="06"
}


% 31907445 
@Article{pmid31907445,
   Author="Pratapa, A.  and Jalihal, A. P.  and Law, J. N.  and Bharadwaj, A.  and Murali, T. M. ",
   Title="{{B}enchmarking algorithms for gene regulatory network inference from single-cell transcriptomic data}",
   Journal="Nat Methods",
   Year="2020",
   Volume="17",
   Number="2",
   Pages="147--154",
   Month="02"
}

@article{Kulakovskiy2009,
abstract = {We suggest a new approach for discovery of DNA motifs specifically recognized by transcription factors. The approach is based on combined analysis of data obtained by different experimental methods, and is implemented as the ChIPMunk software. For 39 transcription factors of D. melanogaster we constructed the improved binding motifs, typically, short (∼10 bp) DNA segments that may specifically interact with these proteins. We used a wide repertoire of publicly available experimental data, including DNase I footprinting, SELEX, ChIP-chip, and B1H system. The motifs built by integrating data from independent sources demonstrated the best sensitivity. The resulting collection of motifs can be used for more precise positioning of protein-binding sites within DNA fragments that exhibit high affinity. The collection of motifs including the results of motif recognition power testing is available on the web: http://line.imb.ac.ru/iDMMPMM. ChIP-Munk software is also available: http://line.imb.ac.ru/Chipmunk.},
author = {Kulakovskiy, I V and Makeev, V J},
doi = {10.1134/S0006350909060013},
issn = {1555-6654},
journal = {Biophysics},
number = {6},
pages = {667--674},
title = {{Discovery of DNA motifs recognized by transcription factors through integration of different experimental sources}},
url = {https://doi.org/10.1134/S0006350909060013},
volume = {54},
year = {2009}
}


@article{EJ200,
	author = {Marcel Martin},
	title = {Cutadapt removes adapter sequences from high-throughput sequencing reads},
	journal = {EMBnet.journal},
	volume = {17},
	number = {1},
	year = {2011},
	keywords = {next generation sequencing; small RNA; microRNA; adapter removal},
	abstract = {When small RNA is sequenced on current sequencing machines, the resulting reads are usually longer than the RNA and therefore contain parts of the 3' adapter. That adapter must be found and removed error-tolerantly from each read before read mapping. Previous solutions are either hard to use or do not offer required features, in particular support for color space data. As an easy to use alternative, we developed the command-line tool cutadapt, which supports 454, Illumina and SOLiD (color space) data, offers two adapter trimming algorithms, and has other useful features. Cutadapt, including its MIT-licensed source code, is available for download at http://code.google.com/p/cutadapt/},
	issn = {2226-6089},	pages = {10--12},	doi = {10.14806/ej.17.1.200},
	url = {https://journal.embnet.org/index.php/embnetjournal/article/view/200}
}

% 22859977 
@Article{pmid22859977,
   Author="Zook, J. M.  and Samarov, D.  and McDaniel, J.  and Sen, S. K.  and Salit, M. ",
   Title="{{S}ynthetic spike-in standards improve run-specific systematic error analysis for {D}{N}{A} and {R}{N}{A} sequencing}",
   Journal="PLoS One",
   Year="2012",
   Volume="7",
   Number="7",
   Pages="e41356"
}


% 16179916 
@Article{pmid16179916,
   Author="Baker, S. C.  and Bauer, S. R.  and Beyer, R. P.  and Brenton, J. D.  and Bromley, B.  and Burrill, J.  and Causton, H.  and Conley, M. P.  and Elespuru, R.  and Fero, M.  and Foy, C.  and Fuscoe, J.  and Gao, X.  and Gerhold, D. L.  and Gilles, P.  and Goodsaid, F.  and Guo, X.  and Hackett, J.  and Hockett, R. D.  and Ikonomi, P.  and Irizarry, R. A.  and Kawasaki, E. S.  and Kaysser-Kranich, T.  and Kerr, K.  and Kiser, G.  and Koch, W. H.  and Lee, K. Y.  and Liu, C.  and Liu, Z. L.  and Lucas, A.  and Manohar, C. F.  and Miyada, G.  and Modrusan, Z.  and Parkes, H.  and Puri, R. K.  and Reid, L.  and Ryder, T. B.  and Salit, M.  and Samaha, R. R.  and Scherf, U.  and Sendera, T. J.  and Setterquist, R. A.  and Shi, L.  and Shippy, R.  and Soriano, J. V.  and Wagar, E. A.  and Warrington, J. A.  and Williams, M.  and Wilmer, F.  and Wilson, M.  and Wolber, P. K.  and Wu, X.  and Zadro, R. ",
   Title="{{T}he {E}xternal {R}{N}{A} {C}ontrols {C}onsortium: a progress report}",
   Journal="Nat Methods",
   Year="2005",
   Volume="2",
   Number="10",
   Pages="731--734",
   Month="Oct"
}


% 27599372 
@Article{pmid27599372,
   Author="Lee, H.  and Cho, D. Y.  and Whitworth, C.  and Eisman, R.  and Phelps, M.  and Roote, J.  and Kaufman, T.  and Cook, K.  and Russell, S.  and Przytycka, T.  and Oliver, B. ",
   Title="{{E}ffects of {G}ene {D}ose, {C}hromatin, and {N}etwork {T}opology on {E}xpression in {D}rosophila melanogaster}",
   Journal="PLoS Genet",
   Year="2016",
   Volume="12",
   Number="9",
   Pages="e1006295",
   Month="09"
}


% 17853882 
@Article{pmid17853882,
   Author="Ramadan, N.  and Flockhart, I.  and Booker, M.  and Perrimon, N.  and Mathey-Prevot, B. ",
   Title="{{D}esign and implementation of high-throughput {R}{N}{A}i screens in cultured {D}rosophila cells}",
   Journal="Nat Protoc",
   Year="2007",
   Volume="2",
   Number="9",
   Pages="2245--2264"
}


% 28875074 
@Article{pmid28875074,
   Author="Didion, J. P.  and Martin, M.  and Collins, F. S. ",
   Title="{{A}tropos: specific, sensitive, and speedy trimming of sequencing reads}",
   Journal="PeerJ",
   Year="2017",
   Volume="5",
   Pages="e3720"
}

% 24227677 
@Article{pmid24227677,
   Author="Liao, Y.  and Smyth, G. K.  and Shi, W. ",
   Title="{feature{C}ounts: an efficient general purpose program for assigning sequence reads to genomic features}",
   Journal="Bioinformatics",
   Year="2014",
   Volume="30",
   Number="7",
   Pages="923--930",
   Month="Apr"
}

% 24271386 
@Article{pmid24271386,
   Author="Shazman, S.  and Lee, H.  and Socol, Y.  and Mann, R. S.  and Honig, B. ",
   Title="{{O}n{T}he{F}ly: a database of {D}rosophila melanogaster transcription factors and their binding sites}",
   Journal="Nucleic Acids Res.",
   Year="2014",
   Volume="42",
   Number="Database issue",
   Pages="D167--171",
   Month="Jan"
}

% 21097781 
@Article{pmid21097781,
   Author="Zhu, L. J.  and Christensen, R. G.  and Kazemian, M.  and Hull, C. J.  and Enuameh, M. S.  and Basciotta, M. D.  and Brasefield, J. A.  and Zhu, C.  and Asriyan, Y.  and Lapointe, D. S.  and Sinha, S.  and Wolfe, S. A.  and Brodsky, M. H. ",
   Title="{{F}ly{F}actor{S}urvey: a database of {D}rosophila transcription factor binding specificities determined using the bacterial one-hybrid system}",
   Journal="Nucleic Acids Res.",
   Year="2011",
   Volume="39",
   Number="Database issue",
   Pages="D111--117",
   Month="Jan"
}

% 15572468 
@Article{pmid15572468,
   Author="Bergman, C. M.  and Carlson, J. W.  and Celniker, S. E. ",
   Title="{{D}rosophila {D}{N}ase {I} footprint database: a systematic genome annotation of transcription factor binding sites in the fruitfly, {D}rosophila melanogaster}",
   Journal="Bioinformatics",
   Year="2005",
   Volume="21",
   Number="8",
   Pages="1747--1749",
   Month="Apr"
}

% 19605419 
@Article{pmid19605419,
   Author="Kulakovskiy, I. V.  and Favorov, A. V.  and Makeev, V. J. ",
   Title="{{M}otif discovery and motif finding from genome-mapped {D}{N}ase footprint data}",
   Journal="Bioinformatics",
   Year="2009",
   Volume="25",
   Number="18",
   Pages="2318--2325",
   Month="Sep"
}

% 21330290 
@Article{pmid21330290,
   Author="Grant, C. E.  and Bailey, T. L.  and Noble, W. S. ",
   Title="{{F}{I}{M}{O}: scanning for occurrences of a given motif}",
   Journal="Bioinformatics",
   Year="2011",
   Volume="27",
   Number="7",
   Pages="1017--1018",
   Month="Apr"
}

% 22388286 
@Article{pmid22388286,
   Author="Langmead, B.  and Salzberg, S. L. ",
   Title="{{F}ast gapped-read alignment with {B}owtie 2}",
   Journal="Nat. Methods",
   Year="2012",
   Volume="9",
   Number="4",
   Pages="357--359",
   Month="Mar"
}

% 17853882 
@Article{pmid17853882,
   Author="Ramadan, N.  and Flockhart, I.  and Booker, M.  and Perrimon, N.  and Mathey-Prevot, B. ",
   Title="{{D}esign and implementation of high-throughput {R}{N}{A}i screens in cultured {D}rosophila cells}",
   Journal="Nat Protoc",
   Year="2007",
   Volume="2",
   Number="9",
   Pages="2245--2264"
}

% 30364959 
@Article{pmid30364959,
   Author="Thurmond, J.  and Goodman, J. L.  and Strelets, V. B.  and Attrill, H.  and Gramates, L. S.  and Marygold, S. J.  and Matthews, B. B.  and Millburn, G.  and Antonazzo, G.  and Trovisco, V.  and Kaufman, T. C.  and Calvi, B. R.  and Perrimon, N.  and Gelbart, S. R.  and Agapite, J.  and Broll, K.  and Crosby, L.  and Santos, G. D.  and Emmert, D.  and Gramates, L. S.  and Falls, K.  and Jenkins, V.  and Matthews, B.  and Sutherland, C.  and Tabone, C.  and Zhou, P.  and Zytkovicz, M.  and Brown, N.  and Antonazzo, G.  and Attrill, H.  and Garapati, P.  and Holmes, A.  and Larkin, A.  and Marygold, S.  and Millburn, G.  and Pilgrim, C.  and Trovisco, V.  and Urbano, P.  and Kaufman, T.  and Calvi, B.  and Czoch, B.  and Goodman, J.  and Strelets, V.  and Thurmond, J.  and Cripps, R.  and Baker, P. ",
   Title="{{F}ly{B}ase 2.0: the next generation}",
   Journal="Nucleic Acids Res.",
   Year="2019",
   Volume="47",
   Number="D1",
   Pages="D759-D765",
   Month="01"
}

% 25516281 
@Article{pmid25516281,
   Author="Love, M. I.  and Huber, W.  and Anders, S. ",
   Title="{{M}oderated estimation of fold change and dispersion for {R}{N}{A}-seq data with {D}{E}{S}eq2}",
   Journal="Genome Biol.",
   Year="2014",
   Volume="15",
   Number="12",
   Pages="550"
}


% 27599372 
@Article{pmid27599372,
   Author="Lee, H.  and Cho, D. Y.  and Whitworth, C.  and Eisman, R.  and Phelps, M.  and Roote, J.  and Kaufman, T.  and Cook, K.  and Russell, S.  and Przytycka, T.  and Oliver, B. ",
   Title="{{E}ffects of {G}ene {D}ose, {C}hromatin, and {N}etwork {T}opology on {E}xpression in {D}rosophila melanogaster}",
   Journal="PLoS Genet.",
   Year="2016",
   Volume="12",
   Number="9",
   Pages="e1006295",
   Month="09"
}


% 23193258 
@Article{pmid23193258,
   Author="Barrett, T.  and Wilhite, S. E.  and Ledoux, P.  and Evangelista, C.  and Kim, I. F.  and Tomashevsky, M.  and Marshall, K. A.  and Phillippy, K. H.  and Sherman, P. M.  and Holko, M.  and Yefanov, A.  and Lee, H.  and Zhang, N.  and Robertson, C. L.  and Serova, N.  and Davis, S.  and Soboleva, A. ",
   Title="{{N}{C}{B}{I} {G}{E}{O}: archive for functional genomics data sets--update}",
   Journal="Nucleic Acids Res.",
   Year="2013",
   Volume="41",
   Number="Database issue",
   Pages="D991--995",
   Month="Jan"
}


% 19505943 
@Article{pmid19505943,
   Author="Li, H.  and Handsaker, B.  and Wysoker, A.  and Fennell, T.  and Ruan, J.  and Homer, N.  and Marth, G.  and Abecasis, G.  and Durbin, R. ",
   Title="{{T}he {S}equence {A}lignment/{M}ap format and {S}{A}{M}tools}",
   Journal="Bioinformatics",
   Year="2009",
   Volume="25",
   Number="16",
   Pages="2078--2079",
   Month="Aug"
}

% 18798982 
@Article{pmid18798982,
   Author="Zhang, Y.  and Liu, T.  and Meyer, C. A.  and Eeckhoute, J.  and Johnson, D. S.  and Bernstein, B. E.  and Nusbaum, C.  and Myers, R. M.  and Brown, M.  and Li, W.  and Liu, X. S. ",
   Title="{{M}odel-based analysis of {C}h{I}{P}-{S}eq ({M}{A}{C}{S})}",
   Journal="Genome Biol.",
   Year="2008",
   Volume="9",
   Number="9",
   Pages="R137"
}


% 31375807 
@Article{pmid31375807,
   Author="Kim, D.  and Paggi, J. M.  and Park, C.  and Bennett, C.  and Salzberg, S. L. ",
   Title="{{G}raph-based genome alignment and genotyping with {H}{I}{S}{A}{T}2 and {H}{I}{S}{A}{T}-genotype}",
   Journal="Nat. Biotechnol.",
   Year="2019",
   Volume="37",
   Number="8",
   Pages="907--915",
   Month="08"
}

% 19458158 
@Article{pmid19458158,
   Author="Bailey, T. L.  and Boden, M.  and Buske, F. A.  and Frith, M.  and Grant, C. E.  and Clementi, L.  and Ren, J.  and Li, W. W.  and Noble, W. S. ",
   Title="{{M}{E}{M}{E} {S}{U}{I}{T}{E}: tools for motif discovery and searching}",
   Journal="Nucleic Acids Res.",
   Year="2009",
   Volume="37",
   Number="Web Server issue",
   Pages="W202--208",
   Month="Jul"
}


% 21062823 
@Article{pmid21062823,
   Author="Leinonen, R.  and Sugawara, H.  and Shumway, M. ",
   Title="{{T}he sequence read archive}",
   Journal="Nucleic Acids Res.",
   Year="2011",
   Volume="39",
   Number="Database issue",
   Pages="19--21",
   Month="Jan"
}


@article{Koren2009,
 author = {Koren, Yehuda and Bell, Robert and Volinsky, Chris},
 title = {Matrix Factorization Techniques for Recommender Systems},
 journal = {Computer},
 issue_date = {August 2009},
 volume = {42},
 number = {8},
 month = aug,
 year = {2009},
 issn = {0018-9162},
 pages = {30--37},
 numpages = {8},
 url = {https://doi.org/10.1109/MC.2009.263},
 doi = {10.1109/MC.2009.263},
 acmid = {1608614},
 publisher = {IEEE Computer Society Press},
 address = {Los Alamitos, CA, USA},
 keywords = {Computational intelligence, Matrix factorization, Netflix Prize},
} 


@inproceedings{hu2008collaborative,
  added-at = {2012-11-16T16:29:45.000+0100},
  author = {Hu, Y. and Koren, Y. and Volinsky, C.},
  booktitle = {ICDM'08},
  interhash = {fcd4ed09a42685bc1178df6498ce77bc},
  intrahash = {0e8e07f7260c02dd7a59b04d3daa78c8},
  keywords = {factorization matrix mf recommender wrmf},
  organization = {IEEE},
  pages = {263--272},
  timestamp = {2012-11-16T16:29:45.000+0100},
  title = {Collaborative filtering for implicit feedback datasets},
  year = 2008
}

% 20927193 
@Article{pmid20927193,
   Author="Huynh-Thu, V. A.  and Irrthum, A.  and Wehenkel, L.  and Geurts, P. ",
   Title="{{P}{L}o{S} {O}ne{I}nferring regulatory networks from expression data using tree-based methods}",
   Journal="PLoS One",
   Year="2010",
   Volume="5",
   Number="9",
   Month="Sep"
}


% 30283019 
@Article{pmid30283019,
   Author="Wang, Y.  and Cho, D. Y.  and Lee, H.  and Fear, J.  and Oliver, B.  and Przytycka, T. M. ",
   Title="{{R}eprogramming of regulatory network using expression uncovers sex-specific gene regulation in {D}rosophila}",
   Journal="Nat Commun",
   Year="2018",
   Volume="9",
   Number="1",
   Pages="4061",
   Month="10"
}

% 30696696 
@Article{pmid30696696,
   Author="Miraldi, E. R.  and Pokrovskii, M.  and Watters, A.  and Castro, D. M.  and De Veaux, N.  and Hall, J. A.  and Lee, J. Y.  and Ciofani, M.  and Madar, A.  and Carriero, N.  and Littman, D. R.  and Bonneau, R. ",
   Title="{{L}everaging chromatin accessibility for transcriptional regulatory network inference in {T} {H}elper 17 {C}ells}",
   Journal="Genome Res.",
   Year="2019",
   Volume="29",
   Number="3",
   Pages="449--463",
   Month="03"
}

@misc{liu2024kankolmogorovarnoldnetworks,
      title={KAN: Kolmogorov-Arnold Networks}, 
      author={Ziming Liu and Yixuan Wang and Sachin Vaidya and Fabian Ruehle and James Halverson and Marin Soljačić and Thomas Y. Hou and Max Tegmark},
      year={2024},
      eprint={2404.19756},
      archivePrefix={arXiv},
      primaryClass={cs.LG},
      url={https://arxiv.org/abs/2404.19756}, 
}

@ARTICLE{Yang2020-gx,
  title     = "Analysis of chromatin organization and gene expression in {T}
               cells identifies functional genes for rheumatoid arthritis",
  author    = "Yang, Jing and McGovern, Amanda and Martin, Paul and Duffus,
               Kate and Ge, Xiangyu and Zarrineh, Peyman and Morris, Andrew P
               and Adamson, Antony and Fraser, Peter and Rattray, Magnus and
               Eyre, Stephen",
  abstract  = "Genome-wide association studies have identified genetic
               variation contributing to complex disease risk. However,
               assigning causal genes and mechanisms has been more challenging
               because disease-associated variants are often found in distal
               regulatory regions with cell-type specific behaviours. Here, we
               collect ATAC-seq, Hi-C, Capture Hi-C and nuclear RNA-seq data in
               stimulated CD4+ T cells over 24 h, to identify functional
               enhancers regulating gene expression. We characterise changes in
               DNA interaction and activity dynamics that correlate with
               changes in gene expression, and find that the strongest
               correlations are observed within 200 kb of promoters. Using
               rheumatoid arthritis as an example of T cell mediated disease,
               we demonstrate interactions of expression quantitative trait
               loci with target genes, and confirm assigned genes or show
               complex interactions for 20\% of disease associated loci,
               including FOXO1, which we confirm using CRISPR/Cas9.",
  journal   = "Nat. Commun.",
  publisher = "Springer Science and Business Media LLC",
  volume    =  11,
  number    =  1,
  pages     = "4402",
  month     =  sep,
  year      =  2020,
  copyright = "https://creativecommons.org/licenses/by/4.0",
  language  = "en"
}


@ARTICLE{Long2022-xm,
  title     = "Making sense of the linear genome, gene function and {TADs}",
  author    = "Long, Helen S and Greenaway, Simon and Powell, George and
               Mallon, Ann-Marie and Lindgren, Cecilia M and Simon, Michelle M",
  abstract  = "BACKGROUND: Topologically associating domains (TADs) are thought
               to act as functional units in the genome. TADs co-localise genes
               and their regulatory elements as well as forming the unit of
               genome switching between active and inactive compartments. This
               has led to the speculation that genes which are required for
               similar processes may fall within the same TADs, allowing them
               to share regulatory programs and efficiently switch between
               chromatin compartments. However, evidence to link genes within
               TADs to the same regulatory program is limited. RESULTS: We
               investigated the functional similarity of genes which fall
               within the same TAD. To do this we developed a TAD randomisation
               algorithm to generate sets of ``random TADs'' to act as null
               distributions. We found that while pairs of paralogous genes are
               enriched in TADs overall, they are largely depleted in TADs with
               CCCTC-binding factor (CTCF) ChIP-seq peaks at both boundaries.
               By assessing gene constraint as a proxy for functional
               importance we found that genes which singly occupy a TAD have
               greater functional importance than genes which share a TAD, and
               these genes are enriched for developmental processes. We found
               little evidence that pairs of genes in CTCF bound TADs are more
               likely to be co-expressed or share functional annotations than
               can be explained by their linear proximity alone. CONCLUSIONS:
               These results suggest that algorithmically defined TADs consist
               of two functionally different groups, those which are bound by
               CTCF and those which are not. We detected no association between
               genes sharing the same CTCF TADs and increased co-expression or
               functional similarity, other than that explained by linear
               genome proximity. We do, however, find that functionally
               important genes are more likely to fall within a TAD on their
               own suggesting that TADs play an important role in the
               insulation of these genes.",
  journal   = "Epigenetics Chromatin",
  publisher = "Springer Science and Business Media LLC",
  volume    =  15,
  number    =  1,
  pages     = "4",
  month     =  jan,
  year      =  2022,
  keywords  = "Chromatin structure; Gene expression; Gene function; Gene
               regulation; Hi-C; TADs; Topologically associating domains",
  copyright = "https://creativecommons.org/licenses/by/4.0",
  language  = "en"
}

@ARTICLE{Chen2022-be,
  title     = "{DeepVelo}: Single-cell transcriptomic deep velocity field
               learning with neural ordinary differential equations",
  author    = "Chen, Zhanlin and King, William C and Hwang, Aheyon and
               Gerstein, Mark and Zhang, Jing",
  abstract  = "Recent advances in single-cell sequencing technologies have
               provided unprecedented opportunities to measure the gene
               expression profile and RNA velocity of individual cells.
               However, modeling transcriptional dynamics is computationally
               challenging because of the high-dimensional, sparse nature of
               the single-cell gene expression measurements and the nonlinear
               regulatory relationships. Here, we present DeepVelo, a neural
               network-based ordinary differential equation that can model
               complex transcriptome dynamics by describing continuous-time
               gene expression changes within individual cells. We apply
               DeepVelo to public datasets from different sequencing platforms
               to (i) formulate transcriptome dynamics on different time
               scales, (ii) measure the instability of cell states, and (iii)
               identify developmental driver genes via perturbation analysis.
               Benchmarking against the state-of-the-art methods shows that
               DeepVelo can learn a more accurate representation of the
               velocity field. Furthermore, our perturbation studies reveal
               that single-cell dynamical systems could exhibit chaotic
               properties. In summary, DeepVelo allows data-driven discoveries
               of differential equations that delineate single-cell
               transcriptome dynamics.",
  journal   = "Sci. Adv.",
  publisher = "American Association for the Advancement of Science (AAAS)",
  volume    =  8,
  number    =  48,
  pages     = "eabq3745",
  month     =  dec,
  year      =  2022,
  language  = "en"
}


@ARTICLE{Yang2023-xr,
  title    = "Flux estimation analysis systematically characterizes the
              metabolic shifts of the central metabolism pathway in human
              cancer",
  author   = "Yang, Grace and Huang, Shaoyang and Hu, Kevin and Lu, Alex and
              Yang, Jonathan and Meroueh, Noah and Dang, Pengtao and Wang,
              Yijie and Zhu, Haiqi and Cao, Sha and Zhang, Chi",
  abstract = "Introduction: Glucose and glutamine are major carbon and energy
              sources that promote the rapid proliferation of cancer cells.
              Metabolic shifts observed on cell lines or mouse models may not
              reflect the general metabolic shifts in real human cancer tissue.
              Method: In this study, we conducted a computational
              characterization of the flux distribution and variations of the
              central energy metabolism and key branches in a pan-cancer
              analysis, including the glycolytic pathway, production of
              lactate, tricarboxylic acid (TCA) cycle, nucleic acid synthesis,
              glutaminolysis, glutamate, glutamine, and glutathione metabolism,
              and amino acid synthesis, in 11 cancer subtypes and nine matched
              adjacent normal tissue types using TCGA transcriptomics data.
              Result: Our analysis confirms the increased influx in glucose
              uptake and glycolysis and decreased upper part of the TCA cycle,
              i.e., the Warburg effect, in almost all the analyzed cancer.
              However, increased lactate production and the second half of the
              TCA cycle were only seen in certain cancer types. More
              interestingly, we failed to detect significantly altered
              glutaminolysis in cancer tissues compared to their adjacent
              normal tissues. A systems biology model of metabolic shifts
              through cancer and tissue types is further developed and
              analyzed. We observed that (1) normal tissues have distinct
              metabolic phenotypes; (2) cancer types have drastically different
              metabolic shifts compared to their adjacent normal controls; and
              (3) the different shifts in tissue-specific metabolic phenotypes
              result in a converged metabolic phenotype through cancer types
              and cancer progression. Discussion: This study strongly suggests
              the possibility of having a unified framework for studies of
              cancer-inducing stressors, adaptive metabolic reprogramming, and
              cancerous behaviors.",
  journal  = "Front. Oncol.",
  volume   =  13,
  pages    = "1117810",
  month    =  jun,
  year     =  2023,
  keywords = "TCA cycle; cancer metabolism; flux estimation; glutaminolysis;
              systems biology",
  language = "en"
}


@inproceedings{
wang2023learning,
title={Learning Sparse Group Models Through Boolean Relaxation},
author={Yijie Wang and Yuan Zhou and Xiaoqing Huang and Kun Huang and Jie Zhang and Jianzhu Ma},
booktitle={The Eleventh International Conference on Learning Representations },
year={2023},
}

% 27923054 
@Article{pmid27923054,
   Author="Lam, K. Y.  and Westrick, Z. M.  and Muller, C. L.  and Christiaen, L.  and Bonneau, R. ",
   Title="{{F}used {R}egression for {M}ulti-source {G}ene {R}egulatory {N}etwork {I}nference}",
   Journal="PLoS Comput. Biol.",
   Year="2016",
   Volume="12",
   Number="12",
   Pages="e1005157",
   Month="12"
}

% 14673099 
@Article{pmid14673099,
   Author="Liao, J. C.  and Boscolo, R.  and Yang, Y. L.  and Tran, L. M.  and Sabatti, C.  and Roychowdhury, V. P. ",
   Title="{{N}etwork component analysis: reconstruction of regulatory signals in biological systems}",
   Journal="Proc. Natl. Acad. Sci. U.S.A.",
   Year="2003",
   Volume="100",
   Number="26",
   Pages="15522--15527",
   Month="Dec"
}

% 22784627 
@Article{pmid22784627,
   Author="Wang, J.  and Qiu, X.  and Li, Y.  and Deng, Y.  and Shi, T. ",
   Title="{{A} transcriptional dynamic network during {A}rabidopsis thaliana pollen development}",
   Journal="BMC Syst Biol",
   Year="2011",
   Volume="5 Suppl 3",
   Pages="S8"
}

% 24228871 
@Article{pmid24228871,
   Author="Misra, A.  and Sriram, G. ",
   Title="{{N}etwork component analysis provides quantitative insights on an {A}rabidopsis transcription factor-gene regulatory network}",
   Journal="BMC Syst Biol",
   Year="2013",
   Volume="7",
   Pages="126",
   Month="Nov"
}
% 20942926 
@Article{pmid20942926,
   Author="Tran, L. M.  and Hyduke, D. R.  and Liao, J. C. ",
   Title="{{T}rimming of mammalian transcriptional networks using network component analysis}",
   Journal="BMC Bioinformatics",
   Year="2010",
   Volume="11",
   Pages="511",
   Month="Oct"
}
% 22383848 
@Article{pmid22383848,
   Author="Buescher, J. M.  and Liebermeister, W.  and Jules, M.  and Uhr, M.  and Muntel, J.  and Botella, E.  and Hessling, B.  and Kleijn, R. J.  and Le Chat, L.  and Lecointe, F.  and Mader, U.  and Nicolas, P.  and Piersma, S.  and Rugheimer, F.  and Becher, D.  and Bessieres, P.  and Bidnenko, E.  and Denham, E. L.  and Dervyn, E.  and Devine, K. M.  and Doherty, G.  and Drulhe, S.  and Felicori, L.  and Fogg, M. J.  and Goelzer, A.  and Hansen, A.  and Harwood, C. R.  and Hecker, M.  and Hubner, S.  and Hultschig, C.  and Jarmer, H.  and Klipp, E.  and Leduc, A.  and Lewis, P.  and Molina, F.  and Noirot, P.  and Peres, S.  and Pigeonneau, N.  and Pohl, S.  and Rasmussen, S.  and Rinn, B.  and Schaffer, M.  and Schnidder, J.  and Schwikowski, B.  and Van Dijl, J. M.  and Veiga, P.  and Walsh, S.  and Wilkinson, A. J.  and Stelling, J.  and Aymerich, S.  and Sauer, U. ",
   Title="{{G}lobal network reorganization during dynamic adaptations of {B}acillus subtilis metabolism}",
   Journal="Science",
   Year="2012",
   Volume="335",
   Number="6072",
   Pages="1099--1103",
   Month="Mar"
}
% 18574862
@ARTICLE{Werhli2008-rx,
  title     = "Gene regulatory network reconstruction by Bayesian integration
               of prior knowledge and/or different experimental conditions",
  author    = "Werhli, Adriano V and Husmeier, Dirk",
  abstract  = "There have been various attempts to improve the reconstruction
               of gene regulatory networks from microarray data by the
               systematic integration of biological prior knowledge. Our
               approach is based on pioneering work by Imoto et al. where the
               prior knowledge is expressed in terms of energy functions, from
               which a prior distribution over network structures is obtained
               in the form of a Gibbs distribution. The hyperparameters of this
               distribution represent the weights associated with the prior
               knowledge relative to the data. We have derived and tested a
               Markov chain Monte Carlo (MCMC) scheme for sampling networks and
               hyperparameters simultaneously from the posterior distribution,
               thereby automatically learning how to trade off information from
               the prior knowledge and the data. We have extended this approach
               to a Bayesian coupling scheme for learning gene regulatory
               networks from a combination of related data sets, which were
               obtained under different experimental conditions and are
               therefore potentially associated with different active
               subpathways. The proposed coupling scheme is a compromise
               between (1) learning networks from the different subsets
               separately, whereby no information between the different
               experiments is shared; and (2) learning networks from a
               monolithic fusion of the individual data sets, which does not
               provide any mechanism for uncovering differences between the
               network structures associated with the different experimental
               conditions. We have assessed the viability of all proposed
               methods on data related to the Raf signaling pathway, generated
               both synthetically and in cytometry experiments.",
  journal   = "J. Bioinform. Comput. Biol.",
  publisher = "World Scientific",
  volume    =  6,
  number    =  3,
  pages     = "543--572",
  month     =  jun,
  year      =  2008,
  url       = "https://www.ncbi.nlm.nih.gov/pubmed/18574862",
  language  = "en",
  issn      = "0219-7200",
  pmid      = "18574862"
}
% 18799736
@ARTICLE{Mukherjee2008-qx,
  title    = "Network inference using informative priors",
  author   = "Mukherjee, Sach and Speed, Terence P",
  abstract = "Recent years have seen much interest in the study of systems
              characterized by multiple interacting components. A class of
              statistical models called graphical models, in which graphs are
              used to represent probabilistic relationships between variables,
              provides a framework for formal inference regarding such systems.
              In many settings, the object of inference is the network
              structure itself. This problem of ``network inference'' is well
              known to be a challenging one. However, in scientific settings
              there is very often existing information regarding network
              connectivity. A natural idea then is to take account of such
              information during inference. This article addresses the question
              of incorporating prior information into network inference. We
              focus on directed models called Bayesian networks, and use Markov
              chain Monte Carlo to draw samples from posterior distributions
              over network structures. We introduce prior distributions on
              graphs capable of capturing information regarding network
              features including edges, classes of edges, degree distributions,
              and sparsity. We illustrate our approach in the context of
              systems biology, applying our methods to network inference in
              cancer signaling.",
  journal  = "Proc. Natl. Acad. Sci. U. S. A.",
  volume   =  105,
  number   =  38,
  pages    = "14313--14318",
  month    =  sep,
  year     =  2008,
  url      = "http://dx.doi.org/10.1073/pnas.0802272105",
  language = "en",
  issn     = "0027-8424, 1091-6490",
  pmid     = "18799736",
  doi      = "10.1073/pnas.0802272105",
  pmc      = "PMC2567188"
}
@ARTICLE{Madar2009-mq,
  title    = "The Inferelator 2.0: a scalable framework for reconstruction of
              dynamic regulatory network models",
  author   = "Madar, Aviv and Greenfield, Alex and Ostrer, Harry and
              Vanden-Eijnden, Eric and Bonneau, Richard",
  abstract = "Current methods for reconstructing biological networks often
              learn either the topology of large networks or the kinetic
              parameters of smaller networks with a well-characterized
              topology. We have recently described a network reconstruction
              algorithm, the Inferelator 1.0, that given a set of genome-wide
              measurements as input, simultaneously learns both topology and
              kinetic-parameters. Specifically, it learns a system of ordinary
              differential equations (ODEs) that describe the rate of change in
              transcription of each gene or gene-cluster, as a function of
              environmental and transcription factors. In order to scale to
              large networks, in Inferelator 1.0 we have approximated the
              system of ODEs to be uncoupled, and have solved each ODE using a
              one-step finite difference approximation. Naturally, these
              approximations become crude as the simulated time-interval
              increases. Here we present, implement, and test a new
              Markov-Chain-Monte-Carlo (MCMC) dynamical modeling method,
              Inferelator 2.0, that works in tandem with Inferelator 1.0 and is
              designed to relax these approximations. We show results for the
              prokaryote Halobacterium that demonstrate a marked improvement in
              our predictive performance in modeling the regulatory dynamics of
              the system over longer time-scales.",
  journal  = "Conf. Proc. IEEE Eng. Med. Biol. Soc.",
  volume   =  2009,
  pages    = "5448--5451",
  year     =  2009,
  url      = "http://dx.doi.org/10.1109/IEMBS.2009.5334018",
  language = "en",
  issn     = "1557-170X",
  pmid     = "19964678",
  doi      = "10.1109/IEMBS.2009.5334018"
}

@article{Bielinska2005,
abstract = {Utilization of tightly linked ovo-A vs. ovo-B germline promoters results in the expression of OVO-A and OVO-B, C(2)H(2) transcription factors with different N -termini, and different effects on target gene transcription and on female germline development. We show that two sex-determination signals, the X chromosome number within the germ cells and a female soma, differentially regulate ovo-B and ovo-A. We have previously shown that OVO regulates ovarian tumor transcription by binding the transcription start site. We have explored the regulation of the ovo-B promoter using an extensive series of transgenic reporter gene constructs to delimit cis-regulatory sequences as assayed in wild-type and sex-transformed flies and flies with altered ovo dose. Minimum regulated expression of ovo-B requires a short region flanking the transcription start site, suggesting that the ovo-B core promoter bears regulatory information in addition to a "basal" activity. In support of this idea, the core promoter region binds distinct factors in ovary and testis extracts, but not in soma extracts, suggesting that regulatory complexes form at the start site. This idea is further supported by the evolutionarily conserved organization of OVO binding sites at or near the start sites of ovo loci in other flies.},
author = {Bielinska, Beata and L\"{u}, Jining and Sturgill, David and Oliver, Brian},
doi = {10.1534/genetics.104.033118},
file = {:Users/wangy42/Downloads/161.full.pdf:pdf},
isbn = {0016-6731 (Print)$\backslash$r0016-6731 (Linking)},
issn = {00166731},
journal = {Genetics},
number = {1},
pages = {161--172},
pmid = {15371353},
title = {{Core promoter sequences contribute to ovo-B regulation in the Drosophila melanogaster germline}},
volume = {169},
year = {2005}
}

@article{cvxpy,
  author  = {Steven Diamond and Stephen Boyd},
  title   = {{CVXPY}: A {P}ython-Embedded Modeling Language for Convex Optimization},
  journal = {Journal of Machine Learning Research},
  year    = {2016},
  volume  = {17},
  number  = {83},
  pages   = {1--5},
}

% 22189060 
@Article{pmid22189060,
   Author="Gordan, R.  and Murphy, K. F.  and McCord, R. P.  and Zhu, C.  and Vedenko, A.  and Bulyk, M. L. ",
   Title="{{C}urated collection of yeast transcription factor {D}{N}{A} binding specificity data reveals novel structural and gene regulatory insights}",
   Journal="Genome Biol.",
   Year="2011",
   Volume="12",
   Number="12",
   Pages="R125",
   Month="Dec"
}

% 15343339 
@Article{pmid15343339,
   Author="Harbison, C. T.  and Gordon, D. B.  and Lee, T. I.  and Rinaldi, N. J.  and Macisaac, K. D.  and Danford, T. W.  and Hannett, N. M.  and Tagne, J. B.  and Reynolds, D. B.  and Yoo, J.  and Jennings, E. G.  and Zeitlinger, J.  and Pokholok, D. K.  and Kellis, M.  and Rolfe, P. A.  and Takusagawa, K. T.  and Lander, E. S.  and Gifford, D. K.  and Fraenkel, E.  and Young, R. A. ",
   Title="{{T}ranscriptional regulatory code of a eukaryotic genome}",
   Journal="Nature",
   Year="2004",
   Volume="431",
   Number="7004",
   Pages="99--104",
   Month="Sep"
}

% 21329885 
@Article{pmid21329885,
   Author="Venters, B. J.  and Wachi, S.  and Mavrich, T. N.  and Andersen, B. E.  and Jena, P.  and Sinnamon, A. J.  and Jain, P.  and Rolleri, N. S.  and Jiang, C.  and Hemeryck-Walsh, C.  and Pugh, B. F. ",
   Title="{{A} comprehensive genomic binding map of gene and chromatin regulatory proteins in {S}accharomyces}",
   Journal="Mol. Cell",
   Year="2011",
   Volume="41",
   Number="4",
   Pages="480--492",
   Month="Feb"
}
% 17417638 
@Article{pmid17417638,
   Author="Hu, Z.  and Killion, P. J.  and Iyer, V. R. ",
   Title="{{G}enetic reconstruction of a functional transcriptional regulatory network}",
   Journal="Nat. Genet.",
   Year="2007",
   Volume="39",
   Number="5",
   Pages="683--687",
   Month="May"
}
% 22509135 
@Article{pmid22509135,
   Author="Zhu, J.  and Sova, P.  and Xu, Q.  and Dombek, K. M.  and Xu, E. Y.  and Vu, H.  and Tu, Z.  and Brem, R. B.  and Bumgarner, R. E.  and Schadt, E. E. ",
   Title="{{S}titching together multiple data dimensions reveals interacting metabolomic and transcriptomic networks that modulate cell regulation}",
   Journal="PLoS Biol.",
   Year="2012",
   Volume="10",
   Number="4",
   Pages="e1001301"
}

% 18416601 
@Article{pmid18416601,
   Author="Smith, E. N.  and Kruglyak, L. ",
   Title="{{G}ene-environment interaction in yeast gene expression}",
   Journal="PLoS Biol.",
   Year="2008",
   Volume="6",
   Number="4",
   Pages="e83",
   Month="Apr"
}

% 15659551 
@Article{pmid15659551,
   Author="Brem, R. B.  and Kruglyak, L. ",
   Title="{{T}he landscape of genetic complexity across 5,700 gene expression traits in yeast}",
   Journal="Proc. Natl. Acad. Sci. U.S.A.",
   Year="2005",
   Volume="102",
   Number="5",
   Pages="1572--1577",
}

% 29036684 
@Article{pmid29036684,
   Author="Teixeira, M. C.  and Monteiro, P. T.  and Palma, M.  and Costa, C.  and Godinho, C. P.  and Pais, P.  and Cavalheiro, M.  and Antunes, M.  and Lemos, A.  and Pedreira, T.  and Sa-Correia, I. ",
   Title="{{Y}{E}{A}{S}{T}{R}{A}{C}{T}: an upgraded database for the analysis of transcription regulatory networks in {S}accharomyces cerevisiae}",
   Journal="Nucleic Acids Res.",
   Year="2018",
   Volume="46",
   Number="D1",
   Pages="D348-D353",
   Month="01"
}

% 20385592 
@Article{pmid20385592,
   Author="Reimand, J.  and Vaquerizas, J. M.  and Todd, A. E.  and Vilo, J.  and Luscombe, N. M. ",
   Title="{{C}omprehensive reanalysis of transcription factor knockout expression data in {S}accharomyces cerevisiae reveals many new targets}",
   Journal="Nucleic Acids Res.",
   Year="2010",
   Volume="38",
   Number="14",
   Pages="4768--4777",
   Month="Aug"
}
@article{cvxpy_rewriting,
  author  = {Akshay Agrawal and Robin Verschueren and Steven Diamond and Stephen Boyd},
  title   = {A Rewriting System for Convex Optimization Problems},
  journal = {Journal of Control and Decision},
  year    = {2018},
  volume  = {5},
  number  = {1},
  pages   = {42--60},
}

@ARTICLE{Gao2020-wa,
  title     = "{EnhancerAtlas} 2.0: an updated resource with enhancer
               annotation in 586 tissue/cell types across nine species",
  author    = "Gao, Tianshun and Qian, Jiang",
  abstract  = "Enhancers are distal cis-regulatory elements that activate the
               transcription of their target genes. They regulate a wide range
               of important biological functions and processes, including
               embryogenesis, development, and homeostasis. As more and more
               large-scale technologies were developed for enhancer
               identification, a comprehensive database is highly desirable for
               enhancer annotation based on various genome-wide profiling
               datasets across different species. Here, we present an updated
               database EnhancerAtlas 2.0
               (http://www.enhanceratlas.org/indexv2.php), covering 586
               tissue/cell types that include a large number of normal tissues,
               cancer cell lines, and cells at different development stages
               across nine species. Overall, the database contains 13 494 603
               enhancers, which were obtained from 16 055 datasets using 12
               high-throughput experiment methods (e.g. H3K4me1/H3K27ac,
               DNase-seq/ATAC-seq, P300, POLR2A, CAGE, ChIA-PET, GRO-seq,
               STARR-seq and MPRA). The updated version is a huge expansion of
               the first version, which only contains the enhancers in human
               cells. In addition, we predicted enhancer-target gene
               relationships in human, mouse and fly. Finally, the users can
               search enhancers and enhancer-target gene relationships through
               five user-friendly, interactive modules. We believe the new
               annotation of enhancers in EnhancerAtlas 2.0 will facilitate
               users to perform useful functional analysis of enhancers in
               various genomes.",
  journal   = "Nucleic Acids Res.",
  publisher = "Oxford University Press (OUP)",
  volume    =  48,
  number    = "D1",
  pages     = "D58--D64",
  month     =  jan,
  year      =  2020,
  copyright = "http://creativecommons.org/licenses/by/4.0/",
  language  = "en"
}


@ARTICLE{Jiang2023-cy,
  title     = "Single-cell chromatin accessibility and transcriptome atlas of
               mouse embryos",
  author    = "Jiang, Shan and Huang, Zheng and Li, Yun and Yu, Chengwei and
               Yu, Hao and Ke, Yuwen and Jiang, Lan and Liu, Jiang",
  abstract  = "Cis-regulatory elements regulate gene expression and lineage
               specification. However, the potential regulation of cis-elements
               on mammalian embryogenesis remains largely unexplored. To
               address this question, we perform single-cell assay for
               transposase-accessible chromatin using sequencing (ATAC-seq) and
               RNA-seq in embryonic day 7.5 (E7.5) and E13.5 mouse embryos. We
               construct the chromatin accessibility landscapes with cell
               spatial information in E7.5 embryos, showing the spatial
               patterns of cis-elements and the spatial distribution of
               potentially functional transcription factors (TFs). We further
               show that many germ-layer-specific cis-elements and TFs in E7.5
               embryos are maintained in the cell types derived from the
               corresponding germ layers at later stages, suggesting that these
               cis-elements and TFs are important during cell differentiation.
               We also find a potential progenitor for Sertoli and granulosa
               cells in gonads. Interestingly, both Sertoli and granulosa cells
               exist in male gonads and female gonads during gonad development.
               Collectively, we provide a valuable resource to understand
               organogenesis in mammals.",
  journal   = "Cell Rep.",
  publisher = "Elsevier BV",
  volume    =  42,
  number    =  3,
  pages     = "112210",
  month     =  mar,
  year      =  2023,
  keywords  = "CP: Developmental biology; TFs; cis-regulatory elements; mouse
               embryos; single-cell ATAC-seq and RNA-seq",
  copyright = "http://creativecommons.org/licenses/by-nc-nd/4.0/",
  language  = "en"
}

@ARTICLE{Kozomara2019-iu,
  title     = "{miRBase}: from {microRNA} sequences to function",
  author    = "Kozomara, Ana and Birgaoanu, Maria and Griffiths-Jones, Sam",
  abstract  = "miRBase catalogs, names and distributes microRNA gene sequences.
               The latest release of miRBase (v22) contains microRNA sequences
               from 271 organisms: 38 589 hairpin precursors and 48 860 mature
               microRNAs. We describe improvements to the database and website
               to provide more information about the quality of microRNA gene
               annotations, and the cellular functions of their products. We
               have collected 1493 small RNA deep sequencing datasets and
               mapped a total of 5.5 billion reads to microRNA sequences. The
               read mapping patterns provide strong support for the validity of
               between 20\% and 65\% of microRNA annotations in different
               well-studied animal genomes, and evidence for the removal of
               >200 sequences from the database. To improve the availability of
               microRNA functional information, we are disseminating Gene
               Ontology terms annotated against miRBase sequences. We have also
               used a text-mining approach to search for microRNA gene names in
               the full-text of open access articles. Over 500 000 sentences
               from 18 542 papers contain microRNA names. We score these
               sentences for functional information and link them with 12 519
               microRNA entries. The sentences themselves, and word clouds
               built from them, provide effective summaries of the functional
               information about specific microRNAs. miRBase is publicly and
               freely available at http://mirbase.org/.",
  journal   = "Nucleic Acids Res.",
  publisher = "Oxford University Press (OUP)",
  volume    =  47,
  number    = "D1",
  pages     = "D155--D162",
  month     =  jan,
  year      =  2019,
  copyright = "http://creativecommons.org/licenses/by/4.0/",
  language  = "en"
}


@ARTICLE{Salmen2022-og,
  title     = "High-throughput total {RNA} sequencing in single cells using
               {VASA-seq}",
  author    = "Salmen, Fredrik and De Jonghe, Joachim and Kaminski, Tomasz S
               and Alemany, Anna and Parada, Guillermo E and Verity-Legg, Joe
               and Yanagida, Ayaka and Kohler, Timo N and Battich, Nicholas and
               van den Brekel, Floris and Ellermann, Anna L and Arias, Alfonso
               Martinez and Nichols, Jennifer and Hemberg, Martin and
               Hollfelder, Florian and van Oudenaarden, Alexander",
  abstract  = "Most methods for single-cell transcriptome sequencing amplify
               the termini of polyadenylated transcripts, capturing only a
               small fraction of the total cellular transcriptome. This
               precludes the detection of many long non-coding, short
               non-coding and non-polyadenylated protein-coding transcripts and
               hinders alternative splicing analysis. We, therefore, developed
               VASA-seq to detect the total transcriptome in single cells,
               which is enabled by fragmenting and tailing all RNA molecules
               subsequent to cell lysis. The method is compatible with both
               plate-based formats and droplet microfluidics. We applied
               VASA-seq to more than 30,000 single cells in the developing
               mouse embryo during gastrulation and early organogenesis.
               Analyzing the dynamics of the total single-cell transcriptome,
               we discovered cell type markers, many based on non-coding RNA,
               and performed in vivo cell cycle analysis via detection of
               non-polyadenylated histone genes. RNA velocity characterization
               was improved, accurately retracing blood maturation
               trajectories. Moreover, our VASA-seq data provide a
               comprehensive analysis of alternative splicing during mammalian
               development, which highlighted substantial rearrangements during
               blood development and heart morphogenesis.",
  journal   = "Nat. Biotechnol.",
  publisher = "Springer Science and Business Media LLC",
  volume    =  40,
  number    =  12,
  pages     = "1780--1793",
  month     =  dec,
  year      =  2022,
  copyright = "https://creativecommons.org/licenses/by/4.0",
  language  = "en"
}


@ARTICLE{Salmen2022-af,
  title     = "High-throughput total {RNA} sequencing in single cells using
               {VASA-seq}",
  author    = "Salmen, Fredrik and De Jonghe, Joachim and Kaminski, Tomasz S
               and Alemany, Anna and Parada, Guillermo E and Verity-Legg, Joe
               and Yanagida, Ayaka and Kohler, Timo N and Battich, Nicholas and
               van den Brekel, Floris and Ellermann, Anna L and Arias, Alfonso
               Martinez and Nichols, Jennifer and Hemberg, Martin and
               Hollfelder, Florian and van Oudenaarden, Alexander",
  abstract  = "Most methods for single-cell transcriptome sequencing amplify
               the termini of polyadenylated transcripts, capturing only a
               small fraction of the total cellular transcriptome. This
               precludes the detection of many long non-coding, short
               non-coding and non-polyadenylated protein-coding transcripts and
               hinders alternative splicing analysis. We, therefore, developed
               VASA-seq to detect the total transcriptome in single cells,
               which is enabled by fragmenting and tailing all RNA molecules
               subsequent to cell lysis. The method is compatible with both
               plate-based formats and droplet microfluidics. We applied
               VASA-seq to more than 30,000 single cells in the developing
               mouse embryo during gastrulation and early organogenesis.
               Analyzing the dynamics of the total single-cell transcriptome,
               we discovered cell type markers, many based on non-coding RNA,
               and performed in vivo cell cycle analysis via detection of
               non-polyadenylated histone genes. RNA velocity characterization
               was improved, accurately retracing blood maturation
               trajectories. Moreover, our VASA-seq data provide a
               comprehensive analysis of alternative splicing during mammalian
               development, which highlighted substantial rearrangements during
               blood development and heart morphogenesis.",
  journal   = "Nat. Biotechnol.",
  publisher = "Springer Science and Business Media LLC",
  volume    =  40,
  number    =  12,
  pages     = "1780--1793",
  month     =  dec,
  year      =  2022,
  copyright = "https://creativecommons.org/licenses/by/4.0",
  language  = "en"
}


@article{Bolte2014,
abstract = {We introduce a proximal alternating linearized minimization (PALM) algorithm for solving a broad class of nonconvex and nonsmooth minimization problems. Build- ing on the powerful Kurdyka-?Lojasiewicz property, we derive a self-contained conver- gence analysis framework and establish that each bounded sequence generated by PALM globally converges to a critical point. Our approach allows to analyze various classes of nonconvex-nonsmooth problems and related nonconvex proximal forward- backward algorithms with semi-algebraic problem’s data, the later property being shared by many functions arising in wide variety of fundamental applications. A by-product of our framework also shows that our results are new even in the con- vex setting. As an illustration of the results, we derive a new and simple globally convergent algorithm for solving the sparse nonnegative matrix factorization problem.},
author = {Bolte, J\'{e}r\^{o}me and Sabach, Shoham and Teboulle, Marc},
doi = {10.1007/s10107-013-0701-9},
file = {:Users/wangy42/Downloads/art\%3A10.1007\%2Fs10107-013-0701-9.pdf:pdf},
issn = {14364646},
journal = {Mathematical Programming},
keywords = {Alternating minimization,Block coordinate descent,Gauss-Seidel method,Kurdyka-??ojasiewicz property,Nonconvex-nonsmooth minimization,Proximal forward-backward,Sparse nonnegative matrix factorization},
number = {1-2},
pages = {459--494},
title = {{Proximal alternating linearized minimization for nonconvex and nonsmooth problems}},
volume = {146},
year = {2014}
}
@article{Jia2014,
abstract = {Nowadays the rapid development in the area of human-computer interaction has given birth to a growing interest on detecting different affective states through smart devices. By using the modern sensor equipment, we can easily collect electroencephalogram (EEG) signals, which capture the information from central nervous system and are closely related with our brain activities. Through the training on EEG signals, we can make reasonable analysis on people's affection, which is very promising in various areas. Unfortunately, the special properties of EEG dataset have brought difficulties for conventional machine learning methods. The main reasons lie in two aspects: the small set of labeled samples and the noisy channel problem. To overcome these difficulties and successfully identify the affective states, we come up with a novel semi-supervised deep structured framework. Compared with previous deep learning models, our method is more adapted to the EEG classification problem. We first adopt a two-level procedure, which involves both supervised label information and unsupervised structure information to jointly make decision on channel selection. And then, we add a generative Restricted Boltzmann Machine (RBM) model for the classification task, and use the training objectives of generative learning and unsupervised learning to jointly regularize the discriminative training. Finally, we extend it to the active learning scenario, which solves the costly labeling problem. The experiments conducted on real EEG dataset have shown both the convincing result on critical channel selection and the superiority of our method over multiple baselines for the affective state recognition.},
author = {Jia, Xiaowei and Li, Kang and Li, Xiaoyi and Zhang, Aidong},
doi = {10.1109/BIBE.2014.26},
file = {:Users/wangy42/Downloads/cameraready\_xwjiabibe.pdf:pdf},
isbn = {978-1-4799-7502-0},
journal = {2014 IEEE International Conference on Bioinformatics and Bioengineering},
keywords = {Boltzmann machines,Brain models,Channel Selection,Deep Belief Network,EEG,EEG classification problem,EEG signal,Electroencephalography,Equations,Feature extraction,Mathematical model,RBM,Training,active learning scenario,affective state recognition,brain activities,central nervous system,classification task,conventional machine learning methods,critical channel selection,deep learning models,discriminative training,electroencephalogram signals,electroencephalography,generative Restricted Boltzmann Machine model,generative learning,human-computer interaction,learning (artificial intelligence),medical signal processing,modern sensor equipment,neurophysiology,noisy channel problem,people affection,real EEG dataset,semisupervised deep learning framework,semisupervised deep structured framework,signal classification,smart devices,supervised label information,training objectives,two-level procedure,unsupervised learning,unsupervised structure information},
pages = {30--37},
title = {{A Novel Semi-Supervised Deep Learning Framework for Affective State Recognition on EEG Signals}},
url = {http://ieeexplore.ieee.org/articleDetails.jsp?arnumber=7033556},
year = {2014}
}
@article{Andersen2006,
abstract = {A local graph partitioning algorithm finds a cut near a specified starting vertex, with a running time that depends largely on the size of the small side of the cut, rather than the size of the input graph. In this paper, we present a local partitioning algorithm using a variation of PageRank with a specified starting distribution. We derive a mixing result for PageRank vectors similar to that for random walks, and show that the ordering of the vertices produced by a PageRank vector reveals a cut with small conductance. In particular, we show that for any set C with conductance Phi and volume k, a PageRank vector with a certain starting distribution can be used to produce a set with conductance (O(radic(Phi log k)). We present an improved algorithm for computing approximate PageRank vectors, which allows us to find such a set in time proportional to its size. In particular, we can find a cut with conductance at most oslash, whose small side has volume at least 2<sup>b</sup> in time O(2 log m/(2<sup>b</sup> log<sup>2</sup> m/oslash<sup>2</sup>) where m is the number of edges in the graph. By combining small sets found by this local partitioning algorithm, we obtain a cut with conductance oslash and approximately optimal balance in time O(m log<sup>4</sup> m/oslash)},
author = {Andersen, Reid and Chung, Fan and Lang, Kevin},
doi = {10.1109/FOCS.2006.44},
file = {:Users/wangy42/Downloads/andersen06localgraph.pdf:pdf},
isbn = {0769527205},
issn = {02725428},
journal = {Proceedings - Annual IEEE Symposium on Foundations of Computer Science, FOCS},
pages = {475--483},
title = {{Local graph partitioning using PageRank vectors}},
year = {2006}
}
@article{Hong2014,
author = {Hong, Mingyi and Chang, Tsung-hui and Wang, Xiangfeng and Razaviyayn, Meisam and Ma, Shiqian and Luo, Zhi-quan},
file = {:Users/wangy42/Downloads/p7739-hong.pdf:pdf},
isbn = {9781479928934},
pages = {7739--7743},
title = {{A BLOCK COORDINATE DESCENT METHOD OF MULTIPLIERS : CONVERGENCE ANALYSIS AND APPLICATIONS University of Minnesota , Minneapolis , USA National Taiwan University of Science and Technology , Taiwan , R . O . C . The Chinese University of Hong Kong , Hong Kon}},
year = {2014}
}
@article{Fukumizu2007,
abstract = {While kernel canonical correlation analysis (CCA) has been applied in many contexts, the convergence of finite sample estimates of the associated functions to their population counterparts has not yet been established. This paper gives a mathematical proof of the statistical convergence of kernel CCA, providing a theoretical justification for the method. The proof uses covariance operators defined on reproducing kernel Hilbert spaces, and analyzes the convergence of their empirical estimates of finite rank to their population counterparts, which can have infinite rank. The result also gives a sufficient condition for convergence on the regularization coefficient involved in kernel CCA: this should decrease as n -1/3, where n is the number of data.},
author = {Fukumizu, K. and Bach, F. R. and Gretton, a.},
file = {:Users/wangy42/Downloads/fukumizu07a.pdf:pdf},
isbn = {1532-4435},
issn = {15324435},
journal = {Journal of Machine Learning Research},
keywords = {canonical correlation analysis,consistency,hilbert space,kernel,regularization},
pages = {361--383},
title = {{Statistical Consistency of Kernel Canonical Correlation Analysis}},
volume = {8},
year = {2007}
}
@article{Vershynin,
author = {Vershynin, Roman},
file = {:Users/wangy42/Downloads/ahlswede-winter.pdf:pdf},
pages = {1--5},
title = {{A note on sums of independent random matrices after ahlswede-winter}}
}
@article{Banf2017,
author = {Banf, Michael and Rhee, Seung Y.},
doi = {10.1038/srep41174},
file = {:Users/wangy42/Downloads/srep41174.pdf:pdf},
issn = {2045-2322},
journal = {Scientific Reports},
number = {October 2016},
pages = {41174},
pmid = {28145456},
title = {{Enhancing gene regulatory network inference through data integration with markov random fields}},
url = {http://www.nature.com/articles/srep41174},
volume = {7},
year = {2017}
}
@article{Blaschko2008,
abstract = {Kernel canonical correlation analysis (KCCA) is a dimensionality reduction technique for paired data. By finding directions that maximize correlation, KCCA learns representations that are more closely tied to the underlying semantics of the data rather than noise. However, meaningful directions are not only those that have high correlation to another modality, but also those that capture the manifold structure of the data. We propose a method that is simultaneously able to find highly correlated directions that are also located on high variance directions along the data manifold. This is achieved by the use of semi-supervised Laplacian regularization of KCCA. We show experimentally that Laplacian regularized training improves class separation over KCCA with only Tikhonov regularization, while causing no degradation in the correlation between modalities. We propose a model selection criterion based on the Hilbert-Schmidt norm of the semi-supervised Laplacian regularized cross-covariance operator, which we compute in closed form.},
author = {Blaschko, Matthew B. and Lampert, Christoph H. and Gretton, Arthur},
doi = {10.1007/978-3-540-87479-9\_27},
file = {:Users/wangy42/Downloads/blaschko-ecml08.pdf:pdf},
isbn = {354087478X},
issn = {03029743},
journal = {Lecture Notes in Computer Science (including subseries Lecture Notes in Artificial Intelligence and Lecture Notes in Bioinformatics)},
number = {PART 1},
pages = {133--145},
title = {{Semi-supervised Laplacian regularization of Kernel canonical correlation analysis}},
volume = {5211 LNAI},
year = {2008}
}
@article{Maetschke2014,
abstract = {Inference of gene regulatory network from expression data is a challenging task. Many methods have been developed to this purpose but a comprehensive evaluation that covers unsupervised, semi-supervised and supervised methods, and provides guidelines for their practical application, is lacking. We performed an extensive evaluation of inference methods on simulated and experimental expression data. The results reveal low prediction accuracies for unsupervised techniques with the notable exception of the Z-SCORE method on knockout data. In all other cases, the supervised approach achieved the highest accuracies and even in a semi-supervised setting with small numbers of only positive samples, outperformed the unsupervised techniques.},
archivePrefix = {arXiv},
arxivId = {arXiv:1301.1083v1},
author = {Maetschke, Stefan R. and Madhamshettiwar, Piyush B. and Davis, Melissa J. and Ragan, Mark a.},
doi = {10.1093/bib/bbt034},
eprint = {arXiv:1301.1083v1},
file = {:Users/wangy42/Downloads/Brief Bioinform-2013-Maetschke-bib\_bbt034.pdf:pdf},
isbn = {1477-4054 (Electronic)$\backslash$r1467-5463 (Linking)},
issn = {14774054},
journal = {Briefings in Bioinformatics},
keywords = {Gene expression data,Gene regulatory networks,Machine learning,Simulation},
number = {2},
pages = {195--211},
pmid = {23698722},
title = {{Supervised, semi-supervised and unsupervised inference of gene regulatory networks}},
volume = {15},
year = {2014}
}
@article{Blanchard2015,
abstract = {Conjugate gradient iterative hard thresholding (CGIHT) for compressed sensing combines the low per iteration computational cost of simple line search iterative hard thresholding algorithms with the improved convergence rates of more sophisticated sparse approximation algorithms. This paper shows that the average case performance of CGIHT is robust to additive noise well beyond its theoretical worst case guarantees and, in this setting, is typically the fastest iterative hard thresholding algorithm for sparse approximation. Moreover, CGIHT is observed to benefit more than other iterative hard thresholding algorithms when jointly considering multiple sparse vectors whose sparsity patterns coincide.},
archivePrefix = {arXiv},
arxivId = {arXiv:1111.4601v4},
author = {Blanchard, Jeffrey D. and Tanner, Jared and Wei, Ke},
doi = {10.1109/TSP.2014.2379665},
eprint = {arXiv:1111.4601v4},
file = {:Users/wangy42/Downloads/289.full.pdf:pdf},
isbn = {1053-587X},
issn = {1053587X},
journal = {IEEE Transactions on Signal Processing},
keywords = {Compressed sensing,additive noise,data collection,iterative decoding,row-sparse approximation},
number = {2},
pages = {528--537},
title = {{Conjugate gradient iterative hard thresholding: Observed noise stability for compressed sensing}},
volume = {63},
year = {2015}
}
@article{Hofacker2009,
author = {Hofacker, Ivo L.},
doi = {10.1002/0471250953.bi1202s26},
file = {:Users/wangy42/Downloads/bi1202.pdf:pdf},
isbn = {0471250953},
journal = {Current Protocols in Bioinformatics},
number = {October},
title = {{RNA Secondary Structure Analysis Using the Vienna RNA Package}},
url = {http://doi.wiley.com/10.1002/0471250953.bi1202s26},
year = {2009}
}
@article{Rasmus2015,
archivePrefix = {arXiv},
arxivId = {1507.02672},
author = {Rasmus, Antti and Berglund, Mathias and Honkala, Mikko and Valpola, Harri and Raiko, Tapani},
eprint = {1507.02672},
file = {:Users/wangy42/Downloads/5947-semi-supervised-learning-with-ladder-networks.pdf:pdf},
journal = {Advances in Neural Information Processing Systems},
pages = {3532--3540},
title = {{Semi-supervised Learning with Ladder Networks}},
url = {http://papers.nips.cc/paper/5947-semi-supervised-learning-with-ladder-networks},
year = {2015}
}
@article{Jayavelu2015,
abstract = {BACKGROUND: Network component analysis (NCA) became a popular tool to understand complex regulatory networks. The method uses high-throughput gene expression data and a priori topology to reconstruct transcription factor activity profiles. Current NCA algorithms are constrained by several conditions posed on the network topology, to guarantee unique reconstruction (termed compliancy). However, the restrictions these conditions pose are not necessarily true from biological perspective and they force network size reduction, pruning potentially important components.$\backslash$n$\backslash$nRESULTS: To address this, we developed a novel, Iterative Sub-Network Component Analysis (ISNCA) for reconstructing networks at any size. By dividing the initial network into smaller, compliant subnetworks, the algorithm first predicts the reconstruction of each subntework using standard NCA algorithms. It then subtracts from the reconstruction the contribution of the shared components from the other subnetwork. We tested the ISNCA on real, large datasets using various NCA algorithms. The size of the networks we tested and the accuracy of the reconstruction increased significantly. Importantly, FOXA1, ATF2, ATF3 and many other known key regulators in breast cancer could not be incorporated by any NCA algorithm because of the necessary conditions. However, their temporal activities could be reconstructed by our algorithm, and therefore their involvement in breast cancer could be analyzed.$\backslash$n$\backslash$nCONCLUSIONS: Our framework enables reconstruction of large gene expression data networks, without reducing their size or pruning potentially important components, and at the same time rendering the results more biological plausible. Our ISNCA method is not only suitable for prediction of key regulators in cancer studies, but it can be applied to any high-throughput gene expression data.},
author = {Jayavelu, Naresh Doni and Aasgaard, Lasse S and Bar, Nadav},
doi = {10.1186/s12859-015-0768-9},
file = {:Users/wangy42/Downloads/art\%3A10.1186\%2Fs12859-015-0768-9.pdf:pdf},
issn = {1471-2105},
journal = {BMC bioinformatics},
keywords = {Network analysis,Gene expression analysis,Iterativ,gene expression analysis,gene regulation,iterative method,network analysis,partial least square},
number = {1},
pages = {366},
pmid = {26537518},
publisher = {BMC Bioinformatics},
title = {{Iterative sub-network component analysis enables reconstruction of large scale genetic networks.}},
url = {http://www.biomedcentral.com/1471-2105/16/366},
volume = {16},
year = {2015}
}
@article{Brunner2012,
abstract = {Pairwise classification is the task to predict whether the examples a,b of a pair (a,b) belong to the same class or to different classes. In particular, interclass generalization problems can be treated in this way. In pairwise classification, the order of the two input examples should not affect the classification result. To achieve this, particular kernels as well as the use of symmetric training sets in the framework of support vector machines were suggested. The paper discusses both approaches in a general way and establishes a strong connection between them. In addition, an efficient implementation is discussed which allows the training of several millions of pairs. The value of these contributions is confirmed by excellent results on the labeled faces in the wild benchmark.},
author = {Brunner, Carl},
file = {:Users/wangy42/Downloads/brunner12a.pdf:pdf},
journal = {Journal of Machine Learning Research},
keywords = {interclass generalization,large,pairwise kernels,pairwise support vector machines},
number = {1},
pages = {2279--2292},
title = {{Scale Problems}},
volume = {13},
year = {2012}
}
@article{Arora2011,
abstract = {In the Nonnegative Matrix Factorization (NMF) problem we are given an \$n \backslash times m\$ nonnegative matrix \$M\$ and an integer \$r > 0\$. Our goal is to express \$M\$ as \$A W\$ where \$A\$ and \$W\$ are nonnegative matrices of size \$n \backslash times r\$ and \$r \backslash times m\$ respectively. In some applications, it makes sense to ask instead for the product \$AW\$ to approximate \$M\$ -- i.e. (approximately) minimize \$\backslash norm\{M - AW\}\_F\$ where \$\backslash norm\{\}\_F\$ denotes the Frobenius norm; we refer to this as Approximate NMF. This problem has a rich history spanning quantum mechanics, probability theory, data analysis, polyhedral combinatorics, communication complexity, demography, chemometrics, etc. In the past decade NMF has become enormously popular in machine learning, where \$A\$ and \$W\$ are computed using a variety of local search heuristics. Vavasis proved that this problem is NP-complete. We initiate a study of when this problem is solvable in polynomial time: 1. We give a polynomial-time algorithm for exact and approximate NMF for every constant \$r\$. Indeed NMF is most interesting in applications precisely when \$r\$ is small. 2. We complement this with a hardness result, that if exact NMF can be solved in time \$(nm)\^{}\{o(r)\}\$, 3-SAT has a sub-exponential time algorithm. This rules out substantial improvements to the above algorithm. 3. We give an algorithm that runs in time polynomial in \$n\$, \$m\$ and \$r\$ under the separablity condition identified by Donoho and Stodden in 2003. The algorithm may be practical since it is simple and noise tolerant (under benign assumptions). Separability is believed to hold in many practical settings. To the best of our knowledge, this last result is the first example of a polynomial-time algorithm that provably works under a non-trivial condition on the input and we believe that this will be an interesting and important direction for future work.},
archivePrefix = {arXiv},
arxivId = {1111.0952},
author = {Arora, Sanjeev and Ge, Rong and Kannan, Ravi and Moitra, Ankur},
doi = {10.1145/2213977.2213994},
eprint = {1111.0952},
file = {:Users/wangy42/Downloads/1111.0952v1.pdf:pdf},
isbn = {9781450312455},
issn = {07378017},
journal = {STOC '12, to appear},
pages = {29},
title = {{Computing a Nonnegative Matrix Factorization -- Provably}},
url = {http://arxiv.org/abs/1111.0952},
year = {2011}
}
@article{Wang2013,
abstract = {Nonnegative Matrix Factorization (NMF), a relatively novel paradigm for dimensionality reduction, has been in the ascendant since its inception. It incorporates the nonnegativity constraint and thus obtains the parts-based representation as well as enhancing the interpretability of the issue correspondingly. This survey paper mainly focuses on the theoretical research into NMF over the last 5 years, where the principles, basic models, properties, and algorithms of NMF along with its various modifications, extensions, and generalizations are summarized systematically. The existing NMF algorithms are divided into four categories: Basic NMF (BNMF), Constrained NMF (CNMF), Structured NMF (SNMF), and Generalized NMF (GNMF), upon which the design principles, characteristics, problems, relationships, and evolution of these algorithms are presented and analyzed comprehensively. Some related work not on NMF that NMF should learn from or has connections with is involved too. Moreover, some open issues remained to be solved are discussed. Several relevant application areas of NMF are also briefly described. This survey aims to construct an integrated, state-of-the-art framework for NMF concept, from which the follow-up research may benefit.},
author = {Wang, Yu-Xiong and Zhang, Yu-Jin},
doi = {10.1109/TKDE.2012.51},
file = {:Users/wangy42/Downloads/06165290.pdf:pdf},
issn = {1041-4347},
journal = {IEEE Transactions on Knowledge and Data Engineering},
keywords = {BNMF,CNMF,GNMF,SNMF,basic NMF,constrained NMF,dimensionality reduction,generalized NMF,matrix decomposition,nonnegative matrix factorization,nonnegativity constraint,parts-based representation,structured NMF},
number = {6},
pages = {1336--1353},
pmid = {21263163},
title = {{Nonnegative Matrix Factorization: A Comprehensive Review}},
url = {http://dx.doi.org/10.1109/TKDE.2012.51$\backslash$nhttp://ieeexplore.ieee.org/lpdocs/epic03/wrapper.htm?arnumber=6165290},
volume = {25},
year = {2013}
}
@article{Borga2001,
abstract = {The protein ontology (PRO) is designed as a formal and well-principled open biomedical ontologies (OBO) foundry ontology for proteins. The components of PRO extend from the classification of proteins, on the basis of evolutionary relationships at the full-length level, to the representation of the multiple protein forms of a gene, such as those resulting from alternative splicing, cleavage and/or posttranslational modifications, and protein complexes. As an ontology, PRO differs from a database in that it provides description about the protein types and their relationships. In addition, the representation of specific protein types, such as a phosphorylated protein form, allows precise definition of objects in pathways, complexes, or in disease modeling. This is useful for proteomics studies where isoforms and modified forms must be differentiated, and for biological pathway/network representation where the cascade of events often depends on a specific protein modification. PRO is manually curated starting with content derived from scientific literature. Only annotation with experimental evidence is included, and is in the form of relationship to other ontologies. In this tutorial, you will learn how to use the PRO resources to gain information about proteins of interest, such as finding conserved isoforms (ortho-isoforms), and different modified forms and their attributes. In addition, it will provide some details on how you can contribute to the ontology via the rapid annotation interface RACE-PRO.},
author = {Borga, Magnus},
doi = {10.1007/978-1-60761-977-2\_6},
file = {:Users/wangy42/Downloads/CCA\_tutorial.pdf:pdf},
isbn = {9781607619772},
issn = {1940-6029},
journal = {On line tutorial http://people. imt. liu. se/magnus/cca},
pages = {1--12},
pmid = {21082429},
title = {{Canonical correlation: a tutorial}},
url = {http://people.imt.liu.se/~magnus/cca/tutorial/tutorial.pdf},
year = {2001}
}
@article{Zuker1984,
abstract = {This is a review of past and present attempts to predict the secondary structure of ribonucleic acids (RNAs) through mathematical and computer methods. Related areas covering classification, enumeration and graphical representations of structures are also covered. Various general prediction techniques are discussed, especially the use of thermodynamic criteria to construct an optimal structure. The emphasis in this approach is on the use of dynamic programming algorithms to minimize free energy. One such algorithm is introduced which comprises existing ones as special cases.},
author = {Zuker, Michael and Sankoff, David},
doi = {10.1007/BF02459506},
file = {:Users/wangy42/Downloads/0fcfd50b69623178fc000000.pdf:pdf},
isbn = {3540221603},
issn = {00928240},
journal = {Bulletin of Mathematical Biology},
number = {4},
pages = {591--621},
title = {{RNA secondary structures and their prediction}},
volume = {46},
year = {1984}
}
@article{Hecker2015,
author = {Hecker, Nikolai and Christensen-Dalsgaard, Mikkel and Seemann, Stefan E. and Havgaard, Jakob H. and Stadler, Peter F. and Hofacker, Ivo L. and Nielsen, Henrik and Gorodkin, Jan},
doi = {10.1093/nar/gkv813},
file = {:Users/wangy42/Downloads/Nucl. Acids Res.-2015-Hecker-nar\_gkv813.pdf:pdf},
issn = {0305-1048},
journal = {Nucleic Acids Research},
pages = {gkv813},
title = {{Optimizing RNA structures by sequence extensions using RNAcop}},
url = {http://nar.oxfordjournals.org/lookup/doi/10.1093/nar/gkv813},
year = {2015}
}
@article{Mairal2009,
abstract = {Sparse coding—that is, modelling data vectors as sparse linear combinations of basis elements—is widely used in machine learning, neuroscience, signal processing, and statistics. This paper focuses on learning the basis set, also called dictionary, to adapt it to specific data, an approach that has recently proven to be very effective for signal reconstruction and classification in the audio and image processing domains. This paper proposes a new online optimization algorithm for dictionary learning, based on stochastic approximations, which scales up gracefully to large datasets with millions of training samples. A proof of convergence is presented, along with experiments with natural images demonstrating that it leads to faster performance and better dictionaries than classical batch algorithms for both small and large datasets.},
archivePrefix = {arXiv},
arxivId = {0908.0050},
author = {Mairal, Julien and Bach, Francis and Ponce, Jean and Sapiro, Guillermo},
doi = {10.1145/1553374.1553463},
eprint = {0908.0050},
file = {:Users/wangy42/Downloads/icml09.pdf:pdf},
isbn = {9781605585161},
issn = {0016450X},
journal = {Proceedings of the 26th International Conference on Machine Learning},
pages = {1--8},
pmid = {710806},
title = {{Online dictionary learning for sparse coding}},
url = {http://dl.acm.org/citation.cfm?id=1553463},
year = {2009}
}
@article{Parisi2004,
abstract = {BACKGROUND: Sexual dimorphism results in the formation of two types of individuals with specialized reproductive roles and is most evident in the germ cells and gonads. RESULTS: We have undertaken a global analysis of transcription between the sexes using a 31,464 element FlyGEM microarray to determine what fraction of the genome shows sex-biased expression, what tissues express these genes, the predicted functions of these genes, and where these genes map onto the genome. Females and males (both with and without gonads), dissected testis and ovary, females and males with genetically ablated germlines, and sex-transformed flies were sampled. CONCLUSIONS: Using any of a number of criteria, we find extensive sex-biased expression in adults. The majority of cases of sex differential gene expression are attributable to the germ cells. There is also a large class of genes with soma-biased expression. There is little germline-biased expression indicating that nearly all genes with germline expression also show sex-bias. Monte Carlo simulations show that some genes with sex-biased expression are non-randomly distributed in the genome.},
author = {Parisi, Michael and Nuttall, Rachel and Edwards, Pamela and Minor, James and Naiman, Daniel and L\"{u}, Jining and Doctolero, Michael and Vainer, Marina and Chan, Cathy and Malley, James and Eastman, Scott and Oliver, Brian},
doi = {10.1186/gb-2004-5-6-r40},
file = {:Users/wangy42/Downloads/art\%3A10.1186\%2Fgb-2004-5-6-r40.pdf:pdf},
isbn = {1465-6914},
issn = {1465-6914},
journal = {Genome biology},
number = {6},
pages = {R40},
pmid = {15186491},
title = {{A survey of ovary-, testis-, and soma-biased gene expression in Drosophila melanogaster adults.}},
volume = {5},
year = {2004}
}
@article{Bai2009,
abstract = {Retrogenes are processed copies of genes that are inserted into new genomic regions and that acquire new regulatory elements from the sequences in their surroundings. Here we use a comparative approach of phylogenetic footprinting and a non-comparative approach of measuring motif over-representation in retrogenes in order to describe putative elements present in cis-regulatory regions of 94 retrogenes recently described in Drosophila. The detailed examination of the motifs found in the core promoter regions of retrogenes reveals an abundance of the DNA replication-related element (DRE), the Initiator (Inr), and a new over-represented motif that we call the GCT motif. Parental genes also show an abundance of DRE and Inr motifs, but these do not seem to have been carried over with retrogenes. In particular, we also examined motifs upstream of retrogenes expressed in adult testis and were able to identify 6 additional over-represented motifs. Comparative analyses provide data on the conservation and origin of some of these motifs and reveal 15 additional conserved motifs in these retrogenes. Some of those conserved motifs are sequences bound by known transcription factors, while others are novel motifs. In this report we provide the first genome-wide data on which specific cis-regulatory regions can be recruited by retrogenes after they are inserted into new coding regions in the genome. Future experiments are needed to determine the function and role of the new elements presented here. ?? 2008 Elsevier Inc. All rights reserved.},
author = {Bai, Yongsheng and Casola, Claudio and Betr\'{a}n, Esther},
doi = {10.1016/j.ygeno.2008.09.006},
file = {:Users/wangy42/Downloads/1-s2.0-S0888754308002152-main.pdf:pdf},
isbn = {1089-8646 (Electronic)$\backslash$r0888-7543 (Linking)},
issn = {08887543},
journal = {Genomics},
keywords = {Drosophila,Regulatory motifs,Retrogene,Testis expression},
number = {1},
pages = {83--89},
pmid = {18848618},
publisher = {Elsevier Inc.},
title = {{Quality of regulatory elements in Drosophila retrogenes}},
url = {http://dx.doi.org/10.1016/j.ygeno.2008.09.006},
volume = {93},
year = {2009}
}
@article{Jacklin2012,
abstract = {This work studies the reconstruction of gene regulatory networks by the means of network component analysis (NCA). We will expound a family of convex optimization-based methods for estimating the transcription factor control strengths and the transcription factor activities (TFAs). The approach taken in this work is to decompose the problem into a network connectivity strength estimation phase and a transcription factor activity estimation phase. In the control strength estimation phase, we formulate a new subspace-based method incorporating a choice of multiple error metrics. For the source estimation phase we propose a total least squares (TLS) formulation that generalizes many existing methods. Both estimation procedures are noniterative and yield the optimal estimates according to various proposed error metrics. We test the performance of the proposed algorithms on simulated data and experimental gene expression data for the yeast Saccharomyces cerevisiae and demonstrate that the proposed algorithms have superior effectiveness in comparison with both Bayesian Decomposition (BD) and our previous FastNCA approach, while the computational complexity is still orders of magnitude less than BD.},
author = {Jacklin, Neil and Ding, Zhi and Chen, Wei and Chang, Chunqi},
doi = {10.1109/TCBB.2012.81},
file = {:Users/wangy42/Downloads/06205732.pdf:pdf},
issn = {15455963},
journal = {IEEE/ACM Transactions on Computational Biology and Bioinformatics},
keywords = {Transcriptional network reconstruction,bilinear model,network component analysis,total least squares},
number = {5},
pages = {1472--1481},
pmid = {22641712},
title = {{Noniterative convex optimization methods for network component analysis}},
volume = {9},
year = {2012}
}
@article{Zhu2003,
abstract = {Abstract An approach to semi - supervised learning is proposed that is based on a Gaussian random field model. Labeled and unlabeled data are represented as vertices in a weighted graph, with edge weights encoding the similarity between instances. The learning  ...},
author = {Zhu, X and Ghahramani, Z and Lafferty, J},
doi = {10.1.1.5.68},
file = {:Users/wangy42/Downloads/zgl.pdf:pdf},
journal = {Machine Learning-International Workshop Then Conference-},
number = {2},
pages = {912},
title = {{Semi-supervised learning using Gaussian fields and harmonic functions}},
url = {papers3://publication/uuid/0D866D53-E989-4909-B794-930FDA2CDEC2},
volume = {20},
year = {2003}
}
@article{Greenberg2004,
abstract = {Drosophila melanogaster males have one X chromosome, while females have two. To compensate for the resulting disparity in X-linked gene expression between the two sexes, most genes from the male X chromosome are hyperactivated by a special dosage compensation system. Dosage compensation is achieved by a complex of at least six proteins and two noncoding RNAs that specifically associate with the male X. A central question is how the X chromosome is recognized. According to a current model, complexes initially assemble at approximately 35 chromatin entry sites on the X and then spread bidirectionally along the chromosome where they occupy hundreds of sites. Here, we report that mutations in Trithorax-like (Trl) lead to the loss of a single chromatin entry site on the X, male lethality, and mislocalization of dosage compensation complexes.},
author = {Greenberg, Anthony J. and Yanowitz, Judith L. and Schedl, Paul},
doi = {10.1534/genetics.166.1.279},
file = {:Users/wangy42/Downloads/279.full.pdf:pdf},
isbn = {0016-6731 (Print)$\backslash$r0016-6731 (Linking)},
issn = {00166731},
journal = {Genetics},
number = {1},
pages = {279--289},
pmid = {15020425},
title = {{The Drosophila GAGA Factor is Required for Dosage Compensation in Males and for the Formation of the Male-Specific-Lethal Complex Chromatin Entry Site at 12DE}},
volume = {166},
year = {2004}
}
@article{Lin2015,
abstract = {We introduce a generic scheme for accelerating first-order optimization methods in the sense of Nesterov, which builds upon a new analysis of the accelerated proximal point algorithm. Our approach consists of minimizing a convex objective by approximately solving a sequence of well-chosen auxiliary problems, leading to faster convergence. This strategy applies to a large class of algorithms, including gradient descent, block coordinate descent, SAG, SAGA, SDCA, SVRG, Finito/MISO, and their proximal variants. For all of these methods, we provide acceleration and explicit support for non-strongly convex objectives. In addition to theoretical speed-up, we also show that acceleration is useful in practice, especially for ill-conditioned problems where we measure significant improvements.},
archivePrefix = {arXiv},
arxivId = {1506.02186},
author = {Lin, Hongzhou and Mairal, Julien and Harchaoui, Zaid},
eprint = {1506.02186},
file = {:Users/wangy42/Downloads/5928-a-universal-catalyst-for-first-order-optimization(1).pdf:pdf},
pages = {1--9},
title = {{A Universal Catalyst for First-Order Optimization}},
url = {http://arxiv.org/abs/1506.02186},
year = {2015}
}

@ARTICLE{Yuan2024-ju,
  title    = "Inferring gene regulatory networks from single-cell multiome data
              using atlas-scale external data",
  author   = "Yuan, Qiuyue and Duren, Zhana",
  abstract = "Existing methods for gene regulatory network (GRN) inference rely
              on gene expression data alone or on lower resolution bulk data.
              Despite the recent integration of chromatin accessibility and RNA
              sequencing data, learning complex mechanisms from limited
              independent data points still presents a daunting challenge. Here
              we present LINGER (Lifelong neural network for gene regulation),
              a machine-learning method to infer GRNs from single-cell paired
              gene expression and chromatin accessibility data. LINGER
              incorporates atlas-scale external bulk data across diverse
              cellular contexts and prior knowledge of transcription factor
              motifs as a manifold regularization. LINGER achieves a fourfold
              to sevenfold relative increase in accuracy over existing methods
              and reveals a complex regulatory landscape of genome-wide
              association studies, enabling enhanced interpretation of
              disease-associated variants and genes. Following the GRN
              inference from reference single-cell multiome data, LINGER
              enables the estimation of transcription factor activity solely
              from bulk or single-cell gene expression data, leveraging the
              abundance of available gene expression data to identify driver
              regulators from case-control studies.",
  journal  = "Nat. Biotechnol.",
  month    =  apr,
  year     =  2024,
  language = "en"
}


@article{Marbach2010,
abstract = {Numerous methods have been developed for inferring gene regulatory networks from expression data, however, both their absolute and comparative performance remain poorly understood. In this paper, we introduce a framework for critical performance assessment of methods for gene network inference. We present an in silico benchmark suite that we provided as a blinded, community-wide challenge within the context of the DREAM (Dialogue on Reverse Engineering Assessment and Methods) project. We assess the performance of 29 gene-network-inference methods, which have been applied independently by participating teams. Performance profiling reveals that current inference methods are affected, to various degrees, by different types of systematic prediction errors. In particular, all but the best-performing method failed to accurately infer multiple regulatory inputs (combinatorial regulation) of genes. The results of this community-wide experiment show that reliable network inference from gene expression data remains an unsolved problem, and they indicate potential ways of network reconstruction improvements.},
annote = {NULL},
author = {Marbach, Daniel and Prill, Robert J and Schaffter, Thomas and Mattiussi, Claudio and Floreano, Dario and Stolovitzky, Gustavo},
doi = {10.1073/pnas.0913357107},
file = {:Users/wangy42/Downloads/PNAS-2010-Marbach-6286-91.pdf:pdf},
isbn = {1091-6490 (Electronic)$\backslash$n0027-8424 (Linking)},
issn = {1091-6490},
journal = {Proc. Natl. Acad. Sci. U.S.A.},
keywords = {Biometry,Computational Biology,Computational Biology: methods,Gene Expression Profiling,Gene Regulatory Networks},
number = {14},
pages = {6286--91},
pmid = {20308593},
title = {{Revealing strengths and weaknesses of methods for gene network inference.}},
url = {http://www.pubmedcentral.nih.gov/articlerender.fcgi?artid=2851985\&tool=pmcentrez\&rendertype=abstract},
volume = {107},
year = {2010}
}
@article{Hofacker,
author = {Hofacker, Ivo L and Stadler, Peter F},
doi = {10.1002/9783527619368.ch14},
file = {:Users/wangy42/Documents/papers/RNA\_Secondary\_Structure/BookChapter.pdf:pdf},
isbn = {9783527312788},
journal = {Representations},
pages = {1--44},
title = {{RNA Secondary Structures}}
}
@article{Ding2003,
abstract = {An RNA molecule, particularly a long-chain mRNA, may exist as a population of structures. Further more, multiple structures have been demonstrated to play important functional roles. Thus, a representation of the ensemble of probable structures is of interest. We present a statistical algorithm to sample rigorously and exactly from the Boltzmann ensemble of secondary structures. The forward step of the algorithm computes the equilibrium partition functions of RNA secondary structures with recent thermodynamic parameters. Using conditional probabilities computed with the partition functions in a recursive sampling process, the backward step of the algorithm quickly generates a statistically representative sample of structures. With cubic run time for the forward step, quadratic run time in the worst case for the sampling step, and quadratic storage, the algorithm is efficient for broad applicability. We demonstrate that, by classifying sampled structures, the algorithm enables a statistical delineation and representation of the Boltzmann ensemble. Applications of the algorithm show that alternative biological structures are revealed through sampling. Statistical sampling provides a means to estimate the probability of any structural motif, with or without constraints. For example, the algorithm enables probability profiling of single-stranded regions in RNA secondary structure. Probability profiling for specific loop types is also illustrated. By overlaying probability profiles, a mutual accessibility plot can be displayed for predicting RNA:RNA interactions. Boltzmann probability-weighted density of states and free energy distributions of sampled structures can be readily computed. We show that a sample of moderate size from the ensemble of an enormous number of possible structures is sufficient to guarantee statistical reproducibility in the estimates of typical sampling statistics. Our applications suggest that the sampling algorithm may be well suited to prediction of mRNA structure and target accessibility. The algorithm is applicable to the rational design of small interfering RNAs (siRNAs), antisense oligonucleotides, and trans-cleaving ribozymes in gene knock-down studies.},
author = {Ding, Ye and Lawrence, Charles E.},
doi = {10.1093/nar/gkg938},
file = {:Users/wangy42/Documents/papers/RNA\_Secondary\_Structure/gkg938.pdf:pdf},
isbn = {0305-1048},
issn = {03051048},
journal = {Nucleic Acids Research},
number = {24},
pages = {7280--7301},
pmid = {14654704},
title = {{A statistical sampling algorithm for RNA secondary structure prediction}},
volume = {31},
year = {2003}
}
@article{Lacoste-Julien2015,
abstract = {The Frank-Wolfe (FW) optimization algorithm has lately re-gained popularity thanks in particular to its ability to nicely handle the structured constraints appearing in machine learning applications. However, its convergence rate is known to be slow (sublinear) when the solution lies at the boundary. A simple less-known fix is to add the possibility to take 'away steps' during optimization, an operation that importantly does not require a feasibility oracle. In this paper, we highlight and clarify several variants of the Frank-Wolfe optimization algorithm that have been successfully applied in practice: away-steps FW, pairwise FW, fully-corrective FW and Wolfe's minimum norm point algorithm, and prove for the first time that they all enjoy global linear convergence, under a weaker condition than strong convexity of the objective. The constant in the convergence rate has an elegant interpretation as the product of the (classical) condition number of the function with a novel geometric quantity that plays the role of a 'condition number' of the constraint set. We provide pointers to where these algorithms have made a difference in practice, in particular with the flow polytope, the marginal polytope and the base polytope for submodular optimization.},
archivePrefix = {arXiv},
arxivId = {1511.05932},
author = {Lacoste-Julien, Simon and Jaggi, Martin},
eprint = {1511.05932},
file = {:Users/wangy42/Downloads/lacoste-NIPS15-AFW.pdf:pdf},
pages = {1--9},
title = {{On the Global Linear Convergence of Frank-Wolfe Optimization Variants}},
url = {http://arxiv.org/abs/1511.05932},
year = {2015}
}
@article{Kato2010,
abstract = {MOTIVATION: Considerable attention has been focused on predicting RNA-RNA interaction since it is a key to identifying possible targets of non-coding small RNAs that regulate gene expression post-transcriptionally. A number of computational studies have so far been devoted to predicting joint secondary structures or binding sites under a specific class of interactions. In general, there is a trade-off between range of interaction type and efficiency of a prediction algorithm, and thus efficient computational methods for predicting comprehensive type of interaction are still awaited. RESULTS: We present RactIP, a fast and accurate prediction method for RNA-RNA interaction of general type using integer programming. RactIP can integrate approximate information on an ensemble of equilibrium joint structures into the objective function of integer programming using posterior internal and external base-paring probabilities. Experimental results on real interaction data show that prediction accuracy of RactIP is at least comparable to that of several state-of-the-art methods for RNA-RNA interaction prediction. Moreover, we demonstrate that RactIP can run incomparably faster than competitive methods for predicting joint secondary structures. AVAILABILITY: RactIP is implemented in C++, and the source code is available at http://www.ncrna.org/software/ractip/.},
author = {Kato, Yuki and Sato, Kengo and Hamada, Michiaki and Watanabe, Yoshihide and Asai, Kiyoshi and Akutsu, Tatsuya},
doi = {10.1093/bioinformatics/btq372},
file = {:Users/wangy42/Documents/papers/RNA\_Secondary\_Structure/Bioinformatics-2010-Kato-i460-6.pdf:pdf},
issn = {13674803},
journal = {Bioinformatics},
number = {18},
pages = {460--466},
pmid = {20823308},
title = {{RactIP: Fast and accurate prediction of RNA-RNA interaction using integer programming}},
volume = {26},
year = {2010}
}
@article{Lacoste-Julien2013,
archivePrefix = {arXiv},
arxivId = {arXiv:1312.7864v1},
author = {Lacoste-Julien, Simon and Jaggi, Martin},
eprint = {arXiv:1312.7864v1},
file = {:Users/wangy42/Downloads/1312.7864v2.pdf:pdf},
journal = {arXiv preprint arXiv:1312.7864},
pages = {1--13},
title = {{An Affine Invariant Linear Convergence Analysis for Frank-Wolfe Algorithms}},
url = {http://arxiv.org/abs/1312.7864},
year = {2013}
}
@article{Parikh2013,
abstract = {Thismonograph is about a class of optimization algorithms called prox- imal algorithms.Much like Newton’s method is a standard tool for solv- ing unconstrained smooth optimization problems of modest size, proxi- mal algorithms can be viewed as an analogous tool for nonsmooth, con- strained, large-scale, or distributed versions of these problems. They are very generally applicable, but are especially well-suited to problems of substantial recent interest involving large or high-dimensional datasets. Proximal methods sit at a higher level of abstraction than classical al- gorithms like Newton’s method: the base operation is evaluating the proximal operator of a function, which itself involves solving a small convex optimization problem. These subproblems, which generalize the problem of projecting a point onto a convex set, often admit closed- form solutions or can be solved very quickly with standard or simple specialized methods. Here, we discuss the many different interpreta- tions of proximal operators and algorithms, describe their connections to many other topics in optimization and applied mathematics, survey some popular algorithms, and provide a large number of examples of proximal operators that commonly arise in practice.},
author = {Parikh, Neal and Boyd, Stephen},
doi = {10.1561/2400000003},
file = {:Users/wangy42/Downloads/prox\_algs.pdf:pdf},
isbn = {9781601987167},
issn = {2167-3888},
journal = {Foundations and Trends in Optimization},
number = {3},
pages = {123--231},
title = {{Proximal Algorithms}},
volume = {1},
year = {2013}
}
@article{Mukherjee2008,
abstract = {10.1073/pnas.0802272105 Recent years have seen much interest in the study of systems characterized by multiple interacting components. A class of statistical models called graphical models, in which graphs are used to represent probabilistic relationships between variables, provides a framework for formal inference regarding such systems. In many settings, the object of inference is the network structure itself. This problem of “network inference” is well known to be a challenging one. However, in scientific settings there is very often existing information regarding network connectivity. A natural idea then is to take account of such information during inference. This article addresses the question of incorporating prior information into network inference. We focus on directed models called Bayesian networks, and use Markov chain Monte Carlo to draw samples from posterior distributions over network structures. We introduce prior distributions on graphs capable of capturing information regarding network features including edges, classes of edges, degree distributions, and sparsity. We illustrate our approach in the context of systems biology, applying our methods to network inference in cancer signaling.},
author = {Mukherjee, Sach and Speed, Terence P.},
doi = {10.1073/pnas.0802272105},
file = {:Users/wangy42/Downloads/PNAS-2008-Mukherjee-14313-8.pdf:pdf},
isbn = {1091-6490 (Electronic)$\backslash$r0027-8424 (Linking)},
issn = {1091-6490},
journal = {Proceedings of the National Academy of Sciences},
number = {38},
pages = {14313--14318},
pmid = {18799736},
title = {{Network inference using informative priors}},
url = {http://www.pnas.org/content/105/38/14313.abstract},
volume = {105},
year = {2008}
}
@article{Anderson1985,
abstract = {The difficulties are almost always at the boundary. That statement applies to the solution of partial differential equations (with a given boundary) and also to shape optimization (with an unknown boundary). These problems require two decisions, closely related but not identical:1. How to discretize the boundary conditions.2. How to discretize the boundary itself.That second problem is the one we discuss here. The region $\Omega$ is frequently replaced by a polygon or polyhedron. The approximate boundary ϖ$\Omega$N may be only a linear interpolation of the true boundary ϖ$\Omega$.Q. A perturbation theory that applies to smooth changes of domain is often less successful for a polygon. This paper concentrates on a model problem-the simplest we could findand we look at eigenvalues of the Laplacian.The boundary ϖ$\Omega$ will be the unit circle. The approximate boundary ϖ$\Omega$N is the regular inscribed polygon with N equal sides. It seems impossible that the eigenvalues of regular polygons have not been intensively studied., but we have not yet located an authoritative reference. The problem will be approached numerically from three directions, without attempting a general theory. Those directions are:1. Finite-element discretizations of the polygons $\Omega$N.2. A Taylor series based on piecewise smooth perturbations of the circle.3. A series expansion of the eigenvalues in powers of 1/N.The second author particularly wishes that we could have consulted George Fix about this problem.His Harvard thesis demonstrated the tremendous improvement that singular elements can bring to the finite-element method (particularly when $\Omega$ has a reentrant corner, or even a crack). His numerical experiments in 1 came at the beginning of a long and successful career in applied mathematics. We only wish it had been longer.},
author = {Anderson, William N},
doi = {10.1080/03081088508817681},
file = {:Users/wangy42/Downloads/ch1.pdf:pdf},
isbn = {978-0821803158},
issn = {0308-1087},
journal = {Linear and Multilinear Algebra},
number = {2},
pages = {141--145},
title = {{Eigenvalues of the Laplacian of a graph}},
url = {http://www.informaworld.com/openurl?genre=article\&doi=10.1080/03081088508817681\&magic=crossref},
volume = {18},
year = {1985}
}
@article{Sadeghi2013,
abstract = {A dictionary learning problem is a matrix factorization in which the goal is to factorize a training data matrix, Y, as the product of a dictionary, D, and a sparse coefficient matrix, X, as follows, Y ≃ DX. Current dictionary learning algorithms minimize the representation error subject to a constraint on D (usually having unit column-norms) and sparseness of X. The resulting problem is not convex with respect to the pair (D,X). In this letter, we derive a first order series expansion formula for the factorization, DX. The resulting objective function is jointly convex with respect to D and X. We simply solve the resulting problem using alternating minimization and apply some of the previously suggested algorithms onto our new problem. Simulation results on recovery of a known dictionary and dictionary learning for natural image patches show that our new problem considerably improves performance with a little additional computational load.},
author = {Sadeghi, Mostafa and Babaie-Zadeh, Massoud and Jutten, Christian},
doi = {10.1109/LSP.2013.2285218},
file = {:Users/wangy42/Downloads/06626561.pdf:pdf},
issn = {10709908},
journal = {IEEE Signal Processing Letters},
keywords = {Dictionary learning,K-SVD,MOD,Sparse representation},
number = {12},
pages = {1195--1198},
title = {{Dictionary learning for sparse representation: A novel approach}},
volume = {20},
year = {2013}
}
@article{Alipanahi2015,
abstract = {Knowing the sequence specificities of DNA- and RNA-binding proteins is essential for developing models of the regulatory processes in biological systems and for identifying causal disease variants. Here we show that sequence specificities can be ascertained from experimental data with 'deep learning' techniques, which offer a scalable, flexible and unified computational approach for pattern discovery. Using a diverse array of experimental data and evaluation metrics, we find that deep learning outperforms other state-of-the-art methods, even when training on in vitro data and testing on in vivo data. We call this approach DeepBind and have built a stand-alone software tool that is fully automatic and handles millions of sequences per experiment. Specificities determined by DeepBind are readily visualized as a weighted ensemble of position weight matrices or as a 'mutation map' that indicates how variations affect binding within a specific sequence.},
author = {Alipanahi, Babak and Delong, Andrew and Weirauch, Matthew T and Frey, Brendan J},
doi = {10.1038/nbt.3300},
file = {:Users/wangy42/Downloads/nbt.3300.pdf:pdf},
isbn = {1087-0156 1546-1696},
issn = {1087-0156},
journal = {Nat Biotechnol},
number = {8},
pages = {831--838},
pmid = {26213851},
publisher = {Nature Publishing Group},
title = {{Predicting the sequence specificities of DNA- and RNA-binding proteins by deep learning.}},
url = {http://dx.doi.org/10.1038/nbt.3300},
volume = {33},
year = {2015}
}
@article{Brown2014,
abstract = {Animal transcriptomes are dynamic, with each cell type, tissue and organ system expressing an ensemble of transcript isoforms that give rise to substantial diversity. Here we have identified new genes, transcripts and proteins using poly(A)(+) RNA sequencing from Drosophila melanogaster in cultured cell lines, dissected organ systems and under environmental perturbations. We found that a small set of mostly neural-specific genes has the potential to encode thousands of transcripts each through extensive alternative promoter usage and RNA splicing. The magnitudes of splicing changes are larger between tissues than between developmental stages, and most sex-specific splicing is gonad-specific. Gonads express hundreds of previously unknown coding and long non-coding RNAs (lncRNAs), some of which are antisense to protein-coding genes and produce short regulatory RNAs. Furthermore, previously identified pervasive intergenic transcription occurs primarily within newly identified introns. The fly transcriptome is substantially more complex than previously recognized, with this complexity arising from combinatorial usage of promoters, splice sites and polyadenylation sites.},
author = {Brown, James B and Boley, Nathan and Eisman, Robert and May, Gemma E and Stoiber, Marcus H and Duff, Michael O and Booth, Ben W and Wen, Jiayu and Park, Soo and Suzuki, Ana Maria and Wan, Kenneth H and Yu, Charles and Zhang, Dayu and Carlson, Joseph W and Cherbas, Lucy and Eads, Brian D and Miller, David and Mockaitis, Keithanne and Roberts, Johnny and Davis, Carrie a and Frise, Erwin and Hammonds, Ann S and Olson, Sara and Shenker, Sol and Sturgill, David and Samsonova, Anastasia a and Weiszmann, Richard and Robinson, Garret and Hernandez, Juan and Andrews, Justen and Bickel, Peter J and Carninci, Piero and Cherbas, Peter and Gingeras, Thomas R and Hoskins, Roger a and Kaufman, Thomas C and Lai, Eric C and Oliver, Brian and Perrimon, Norbert and Graveley, Brenton R and Celniker, Susan E},
doi = {10.1038/nature12962},
file = {:Users/wangy42/Downloads/nature12962.pdf:pdf},
isbn = {1476-4687 (Electronic)$\backslash$r0028-0836 (Linking)},
issn = {1476-4687},
journal = {Nature},
number = {7515},
pages = {1--7},
pmid = {24670639},
publisher = {Nature Publishing Group},
title = {{Diversity and dynamics of the Drosophila transcriptome.}},
url = {http://www.ncbi.nlm.nih.gov/pubmed/24670639},
volume = {512},
year = {2014}
}
@article{Poolsap2009,
abstract = {BACKGROUND: RNA secondary structure prediction is one major task in bioinformatics, and various computational methods have been proposed so far. Pseudoknot is one of the typical substructures appearing in several RNAs, and plays an important role in some biological processes. Prediction of RNA secondary structure with pseudoknots is still challenging since the problem is NP-hard when arbitrary pseudoknots are taken into consideration. RESULTS: We introduce a new method of predicting RNA secondary structure with pseudoknots based on integer programming. In our formulation, we aim at minimizing the value of the objective function that reflects free energy of a folding structure of an input RNA sequence. We focus on a practical class of pseudoknots by setting constraints appropriately. Experimental results for a set of real RNA sequences show that our proposed method outperforms several existing methods in sensitivity. Furthermore, for a set of sequences of small length, our approach achieved good performance in both sensitivity and specificity. CONCLUSION: Our integer programming-based approach for RNA structure prediction is flexible and extensible.},
author = {Poolsap, Unyanee and Kato, Yuki and Akutsu, Tatsuya},
doi = {10.1186/1471-2105-10-S1-S38},
file = {:Users/wangy42/Documents/papers/RNA\_Secondary\_Structure/1471-2105-10-S1-S38.pdf:pdf},
isbn = {1471210510},
issn = {1471-2105},
journal = {BMC bioinformatics},
pages = {S38},
pmid = {19208139},
title = {{Prediction of RNA secondary structure with pseudoknots using integer programming.}},
volume = {10 Suppl 1},
year = {2009}
}
@article{Dimitrov2004,
abstract = {This article presents a general statistical mechanical approach to describe self-folding together with the hybridization between a pair of finite length DNA or RNA molecules. The model takes into account the entire ensemble of single- and double-stranded species in solution and their mole fractions at different temperatures. The folding and hybridization models deal with matched pairs, mismatches, symmetric and asymmetric interior loops, bulges, and single-base stacking that might exist at duplex ends or at the ends of helices. All possible conformations of the single- and double-stranded species are explored. Only intermolecular basepairs are considered in duplexes at this stage.In particular we focus on the role of stacking between neighboring nucleotide residues of single unfolded strands as an important source of enthalpy change on helix formation which has not been modeled computationally thus far. Changes in the states of the single strands with temperature are shown to lead to a larger heat effect at higher temperature. An important consequence of this is that predictions of enthalpies, which are based on databases of nearest-neighbor energy parameters determined for molecules or duplexes with lower melting temperatures compared with the melting temperatures of the oligos for which they are used as a predictive tool, will be underestimated.},
author = {Dimitrov, Roumen a and Zuker, Michael},
doi = {10.1529/biophysj.103.020743},
file = {:Users/wangy42/Downloads/215.pdf:pdf},
isbn = {0006-3495},
issn = {0006-3495},
journal = {Biophysical journal},
keywords = {Algorithms,Base Sequence,DNA,DNA, Single-Stranded,DNA, Single-Stranded: chemistry,DNA: chemistry,Hybridization, Genetic,Models, Theoretical,Molecular Sequence Data,Nucleic Acid Conformation,Oligonucleotides,Oligonucleotides: chemistry,RNA,RNA: chemistry,Transition Temperature},
number = {1},
pages = {215--26},
pmid = {15240459},
title = {{Prediction of hybridization and melting for double-stranded nucleic acids.}},
url = {http://www.pubmedcentral.nih.gov/articlerender.fcgi?artid=1304344\&tool=pmcentrez\&rendertype=abstract},
volume = {87},
year = {2004}
}
@article{Hiller2004,
abstract = {Alternate forms of the PolII transcription initiation machinery have been proposed to play a role in selective activation of cell-type-specific gene expression programs during cellular differentiation. The cannonball (can) gene of Drosophila encodes a homolog of a TBP-associated factor (dTAF5) protein expressed only in spermatocytes, where it is required for normal transcription of genes required for spermatid differentiation. We show that Drosophila primary spermatocytes also express four additional tissue-specific TAFs: nht (homolog of dTAF4), mia (homolog of dTAF6), sa (homolog of dTAF8) and rye (homolog of dTAF12). Mutations in nht, mia and sa have similar effects in primary spermatocytes on transcription of several target genes involved in spermatid differentiation, and cause the same phenotypes as mutations in can, blocking both meiotic cell cycle progression and spermatid differentiation. The nht, mia, sa and rye proteins contain histone fold domain dimerization motifs. The nht and rye proteins interact structurally when co-expressed in bacteria, similarly to their generally expressed homologs TAF4 and TAF12, which heterodimerize. Strikingly, the structural interaction is tissue specific: nht did not interact with dTAF12 and dTAF4 did not interact with rye in a bacterial co-expression assay. We propose that the products of the five Drosophila genes encoding testis TAF homologs collaborate in an alternative TAF-containing protein complex to regulate a testis-specific gene expression program in primary spermatocytes required for terminal differentiation of male germ cells.},
author = {Hiller, Mark and Chen, Xin and Pringle, M Jodeane and Suchorolski, Martin and Sancak, Yasemin and Viswanathan, Sridhar and Bolival, Benjamin and Lin, Ting-Yi and Marino, Susan and Fuller, Margaret T},
doi = {10.1242/dev.01314},
file = {:Users/wangy42/Downloads/5297.full.pdf:pdf},
isbn = {0950-1991 (Print)},
issn = {0950-1991},
journal = {Development (Cambridge, England)},
keywords = {drosophila,spermatocyte,spermatogenesis,taf,tfiid,transcription},
pages = {5297--5308},
pmid = {15456720},
title = {{Testis-specific TAF homologs collaborate to control a tissue-specific transcription program.}},
volume = {131},
year = {2004}
}
@article{Manevitz2001,
abstract = {We implemented versions of the SVM appropriate for one-class classification in the context of information retrieval. The experiments were conducted on the standard Reuters data set. For the SVM implementation we used both a version of Schoelkopf et al. and a somewhat different version of one-class SVM based on identifying “outlier” data as representative of the second-class. We report on experiments with different kernels for both of these implementations and with different representations of the data, including binary vectors, tf-idf representation and a modification called “Hadamard” representation. Then we compared it with one-class versions of the algorithms prototype (Rocchio), nearest neighbor, naive Bayes, and finally a natural one-class neural network classification method based on “bottleneck” compression generated filters. The SVM approach as represented by Schoelkopf was superior to all the methods except the neural network one, where it was, although occasionally worse, essentially comparable. However, the SVM methods turned out to be quite sensitive to the choice of representation and kernel in ways which are not well understood; therefore, for the time being leaving the neural network approach as the most robust.},
author = {Manevitz, Larry M},
doi = {10.1162/15324430260185574},
file = {:Users/wangy42/Downloads/manevitz01a.pdf:pdf},
issn = {15324435},
journal = {Journal of Machine Learning Research},
keywords = {compression neural network,neural network,positive information,support vector machine,svm,text retrieval},
pages = {139--154},
title = {{One-Class SVMs for Document Classification}},
volume = {2},
year = {2001}
}
@article{FanJianqing2001,
abstract = {Variable selection is fundamental to high-dimensional statistical modeling, including nonparametric regression. Many approaches in use are stepwise selection procedures, which can be computationally expensive and ignore stochastic errors in the variable selection process. In this article, penalized likelihood approaches are proposed to handle these kinds of problems. The proposed methods select variables and estimate coef? cients simultaneously. Hence they enable us to construct con? dence intervals for estimated parameters. The proposed approaches are distinguished from others in that the penalty functions are symmetric, nonconcave on 401ˆ5, and have singularities at the origin to produce sparse solutions. Furthermore, the penalty functions should be bounded by a constant to reduce bias and satisfy certain conditions to yield continuous solutions. A new algorithm is proposed for optimizing penalized likelihood functions. The proposed ideas are widely applicable. They are readily applied to a variety of parametric models such as generalized linear models and robust regression models. They can also be applied easily to nonparametric modeling by using wavelets and splines. Rates of convergence of the proposed penalized likelihood estimators are established. Furthermore, with proper choice of regularization parameters, we show that the proposed estimators perform as well as the oracle procedure in variable selection; namely, they work as well as if the correct submodel were known. Our simulation shows that the newly proposed methods compare favorably with other variable selection techniques. Furthermore, the standard error formulas are tested to be accurate enough for practical applications.},
author = {{Fan Jianqing}, Li Runze},
doi = {10.1198/016214501753382273},
file = {:Users/wangy42/Downloads/penlike.pdf:pdf},
isbn = {0162-1459},
issn = {0162-1459},
journal = {Journal of the American Statistical Association},
keywords = {hard thresholding,lasso,nonnegative garrote,oracle estimator,penalized likelihood,scad,soft thresholding},
number = {456},
pages = {1348--1360},
pmid = {21796725},
title = {{Variable Selection via Nonconcave Penalized}},
volume = {96},
year = {2001}
}
@article{Tang2015,
archivePrefix = {arXiv},
arxivId = {1503.02129},
author = {Tang, Qingming and Sun, Siqi and Xu, Jinbo},
eprint = {1503.02129},
file = {:Users/wangy42/Downloads/tangb15.pdf:pdf},
title = {{Learning Scale-Free Networks by Dynamic Node-Specific Degree Prior}},
volume = {37},
year = {2015}
}
@article{Rhee2014,
abstract = {Specific cellular fates and functions depend on differential gene expression, which occurs primarily at the transcriptional level and is controlled by complex regulatory networks of transcription factors (TFs). TFs act through combinatorial interactions with other TFs, cofactors, and chromatin-remodeling proteins. Here, we define protein-protein interactions using a coaffinity purification/mass spectrometry method and study 459 Drosophila melanogaster transcription-related factors, representing approximately half of the established catalog of TFs. We probe this network in vivo, demonstrating functional interactions for many interacting proteins, and test the predictive value of our data set. Building on these analyses, we combine regulatory network inference models with physical interactions to define an integrated network that connects combinatorial TF protein interactions to the transcriptional regulatory network of the cell. We use this integrated network as a tool to connect the functional network of genetic modifiers related to mastermind, a transcriptional cofactor of the Notch pathway.},
author = {Rhee, David Y and Cho, Dong-Yeon and Zhai, Bo and Slattery, Matthew and Ma, Lijia and Mintseris, Julian and Wong, Christina Y and White, Kevin P and Celniker, Susan E and Przytycka, Teresa M and Gygi, Steven P and Obar, Robert a and Artavanis-Tsakonas, Spyros},
doi = {10.1016/j.celrep.2014.08.038},
file = {:Users/wangy42/Downloads/PIIS2211124714007141.pdf:pdf},
isbn = {2211-1247 (Electronic)},
issn = {2211-1247},
journal = {Cell reports},
keywords = {Animals,Drosophila Proteins,Drosophila Proteins: genetics,Drosophila Proteins: metabolism,Drosophila melanogaster,Drosophila melanogaster: genetics,Drosophila melanogaster: growth \& development,Gene Regulatory Networks,Protein Interaction Maps,Transcription Factors,Transcription Factors: genetics,Transcription Factors: metabolism,Wing,Wing: metabolism},
number = {6},
pages = {2031--43},
pmid = {25242320},
publisher = {Elsevier},
title = {{Transcription factor networks in Drosophila melanogaster.}},
url = {http://www.pubmedcentral.nih.gov/articlerender.fcgi?artid=4403667\&tool=pmcentrez\&rendertype=abstract},
volume = {8},
year = {2014}
}
@article{Liao2003,
abstract = {High-dimensional data sets generated by high-throughput technologies, such as DNA microarray, are often the outputs of complex networked systems driven by hidden regulatory signals. Traditional statistical methods for computing low-dimensional or hidden representations of these data sets, such as principal component analysis and independent component analysis, ignore the underlying network structures and provide decompositions based purely on a priori statistical constraints on the computed component signals. The resulting decomposition thus provides a phenomenological model for the observed data and does not necessarily contain physically or biologically meaningful signals. Here, we develop a method, called network component analysis, for uncovering hidden regulatory signals from outputs of networked systems, when only a partial knowledge of the underlying network topology is available. The a priori network structure information is first tested for compliance with a set of identifiability criteria. For networks that satisfy the criteria, the signals from the regulatory nodes and their strengths of influence on each output node can be faithfully reconstructed. This method is first validated experimentally by using the absorbance spectra of a network of various hemoglobin species. The method is then applied to microarray data generated from yeast Saccharamyces cerevisiae and the activities of various transcription factors during cell cycle are reconstructed by using recently discovered connectivity information for the underlying transcriptional regulatory networks.},
author = {Liao, James C and Boscolo, Riccardo and Yang, Young-Lyeol and Tran, Linh My and Sabatti, Chiara and Roychowdhury, Vwani P},
doi = {10.1073/pnas.2136632100},
file = {:Users/wangy42/Downloads/10015522.pdf:pdf},
isbn = {0027-8424 (Print)$\backslash$n0027-8424 (Linking)},
issn = {0027-8424},
journal = {Proceedings of the National Academy of Sciences of the United States of America},
keywords = {CS,ICA,NCA,PCA,TFA,control strength,independent component analysis,network component analysis,principal component analysis,transcription factor activity},
number = {26},
pages = {15522--15527},
pmid = {14673099},
title = {{Network component analysis: reconstruction of regulatory signals in biological systems.}},
volume = {100},
year = {2003}
}
@article{Turner2010,
author = {Turner, D. H. and Mathews, D. H.},
doi = {10.1093/nar/gkp892},
file = {:Users/wangy42/Downloads/Nucl. Acids Res.-2010-Turner-D280-2.pdf:pdf},
issn = {0305-1048},
journal = {Nucleic Acids Research},
number = {Database},
pages = {D280--D282},
title = {{NNDB: the nearest neighbor parameter database for predicting stability of nucleic acid secondary structure}},
url = {http://nar.oxfordjournals.org/lookup/doi/10.1093/nar/gkp892},
volume = {38},
year = {2010}
}
@article{Trevisan2013,
author = {Trevisan, Luca},
file = {:Users/wangy42/Downloads/lecture03.pdf:pdf},
pages = {1--12},
title = {{Lecture 3 The power method}},
year = {2013}
}
@article{Lacoste-Julien2015a,
abstract = {Recently, the Frank-Wolfe optimization algorithm was suggested as a procedure to obtain adaptive quadrature rules for integrals of functions in a reproducing kernel Hilbert space (RKHS) with a potentially faster rate of convergence than Monte Carlo integration (and "kernel herding" was shown to be a special case of this procedure). In this paper, we propose to replace the random sampling step in a particle filter by Frank-Wolfe optimization. By optimizing the position of the particles, we can obtain better accuracy than random or quasi-Monte Carlo sampling. In applications where the evaluation of the emission probabilities is expensive (such as in robot localization), the additional computational cost to generate the particles through optimization can be justified. Experiments on standard synthetic examples as well as on a robot localization task indicate indeed an improvement of accuracy over random and quasi-Monte Carlo sampling.},
archivePrefix = {arXiv},
arxivId = {arXiv:1501.02056v2},
author = {Lacoste-Julien, Simon and Lindsten, Fredrik and Bach, Francis},
eprint = {arXiv:1501.02056v2},
file = {:Users/wangy42/Downloads/lacoste-AISTATS15-SKH.pdf:pdf},
journal = {Proceedings of the 18th International Conference on Artificial Intelligence and Statistics},
number = {1},
pages = {544--552},
title = {{Sequential Kernel Herding : Frank-Wolfe Optimization for Particle Filtering}},
volume = {38},
year = {2015}
}
@article{Attouch2013,
author = {Attouch, Hedy and Bolte, J??r??me and Svaiter, Benar Fux},
doi = {10.1007/s10107-011-0484-9},
file = {:Users/wangy42/Downloads/2864.pdf:pdf},
issn = {00255610},
journal = {Mathematical Programming},
keywords = {Alternating minimization,Block-coordinate methods,Descent methods,Forward-backward splitting,Iterative thresholding,Kurdyka-??ojasiewicz inequality,Nonconvex nonsmooth optimization,Proximal algorithms,Relative error,Semi-algebraic optimization,Sufficient decrease,Tame optimization,o-minimal structures},
number = {1-2},
pages = {91--129},
title = {{Convergence of descent methods for semi-algebraic and tame problems: Proximal algorithms, forward-backward splitting, and regularized Gauss-Seidel methods}},
volume = {137},
year = {2013}
}
@article{Parisi2003,
abstract = {Sex chromosomes are primary determinants of sexual dimorphism in many organisms. These chromosomes are thought to arise via the divergence of an ancestral autosome pair and are almost certainly influenced by differing selection in mates and females. Exploring how sex chromosomes differ from autosomes is highly amenable to genomic analysis. We examined global gene expression in Drosophila melanogaster and report a dramatic underrepresentation of X-chromosome genes showing high relative expression in mates. Using comparative genomics, we find that these same X-chromosome genes are exceptionally poorly conserved in the mosquito Anopheles gambiae. These data indicate that the X chromosome is a disfavored location for genes selectively expressed in males.},
archivePrefix = {arXiv},
arxivId = {NIHMS150003},
author = {Parisi, M and Nuttall, R and Naiman, D and Bouffard, G and Malley, J and Andrews, J and Eastman, S and Oliver, B},
doi = {DOI 10.1126/science.1079190},
eprint = {NIHMS150003},
file = {:Users/wangy42/Downloads/697.full.pdf:pdf},
isbn = {0036-8075},
issn = {00368075},
journal = {Science},
keywords = {evolution,melanogaster,sex,spermatogenesis},
number = {5607},
pages = {697--700},
pmid = {12511656},
title = {{Paucity of genes on the Drosophila X chromosome showing male-biased expression}},
url = {<Go to ISI>://WOS:000180687700044},
volume = {299},
year = {2003}
}
@article{Burges1998,
author = {Burges, Chris and Burges, Chris and Renshaw, Erin and Renshaw, Erin and Deeds, Matt and Deeds, Matt and Hullender, Greg and Hullender, Greg},
file = {:Users/wangy42/Documents/papers/Optimization/ICLM15\_BestPaper/icml\_ranking.pdf:pdf},
journal = {World},
keywords = {gradient descent,internet search,neural networks,probabilistic cost functions,ranking},
title = {{Learning to Rank using Gradient Descent}},
year = {1998}
}
@article{Arrieta-Ortiz2015,
abstract = {Organisms from all domains of life use gene regulation networks to control cell growth, identity, function, and responses to environmental challenges. Although accurate global regulatory models would provide critical evolutionary and functional insights, they remain incomplete, even for the best studied organisms. Efforts to build comprehensive networks are confounded by challenges including network scale, degree of connectivity, complexity of organism-environment interactions, and difficulty of estimating the activity of regulatory factors. Taking advantage of the large number of known regulatory interactions in Bacillus subtilis and two transcriptomics datasets (including one with 38 separate experiments collected specifically for this study), we use a new combination of network component analysis and model selection to simultaneously estimate transcription factor activities and learn a substantially expanded transcriptional regulatory network for this bacterium. In total, we predict 2,258 novel regulatory interactions and recall 74\% of the previously known interactions. We obtained experimental support for 391 (out of 635 evaluated) novel regulatory edges (62\% accuracy), thus significantly increasing our understanding of various cell processes, such as spore formation.},
author = {Arrieta-Ortiz, Mario L. and Hafemeister, Christoph and Bate, Ashley Rose and Chu, Timothy and Greenfield, Alex and Shuster, Bentley and Barry, Samantha N. and Gallitto, Matthew and Liu, Brian and Kacmarczyk, Thadeous and Santoriello, Francis and Chen, Jie and Rodrigues, Christopher D a and Sato, Tsutomu and Rudner, David Z. and Driks, Adam and Bonneau, Richard and Eichenberger, Patrick},
doi = {10.15252/msb.20156236},
file = {:Users/wangy42/Downloads/839.full.pdf:pdf},
isbn = {1744-4292 (Electronic)$\backslash$r1744-4292 (Linking)},
issn = {1744-4292},
journal = {Molecular systems biology},
keywords = {Bacillus subtilis,network inference,sporulation,transcriptional networks},
number = {11},
pages = {839},
pmid = {26577401},
title = {{An experimentally supported model of the Bacillus subtilis global transcriptional regulatory network.}},
volume = {11},
year = {2015}
}
@article{Sun2014,
abstract = {Matrix factorization is a popular approach for large-scale matrix completion. In this approach, the unknown low-rank matrix is expressed as the product of two much smaller matrices so that the low-rank property is automatically fulfilled. The resulting optimization problem, even with huge size, can be solved (to stationary points) very efficiently through standard optimization algorithms such as alternating minimization and stochastic gradient descent (SGD). However, due to the non-convexity caused by the factorization model, there is a limited theoretical understanding of whether these algorithms will generate a good solution. In this paper, we establish a theoretical guarantee for the factorization based formulation to correctly recover the underlying low-rank matrix. In particular, we show that under similar conditions to those in previous works, many standard optimization algorithms converge to the global optima of a factorization based formulation, and recover the true low-rank matrix. A major difference of our work from the existing results is that we do not need resampling (i.e., using independent samples at each iteration) in either the algorithm or its analysis. To the best of our knowledge, our result is the first one that provides exact recovery guarantee for many standard algorithms such as gradient descent, SGD and block coordinate gradient descent.},
archivePrefix = {arXiv},
arxivId = {1411.8003},
author = {Sun, Ruoyu and Luo, Zhi-Quan},
doi = {10.1109/FOCS.2015.25},
eprint = {1411.8003},
file = {:Users/wangy42/Downloads/07354399.pdf:pdf},
isbn = {1411.8003},
keywords = {matrix completion,matrix factorization,nonconvex optimization,perturbation analysis},
pages = {270--289},
title = {{Guaranteed Matrix Completion via Non-convex Factorization}},
url = {http://arxiv.org/abs/1411.8003},
year = {2014}
}
@article{Donoho2004,
abstract = {We interpret non-negative matrix factorization geometrically, as the problem of finding a simplicial cone which contains a cloud of data points and which is contained in the positive orthant. We show that un- der certain conditions, basically requiring that some of the data are spread across the faces of the positive orthant, there is a unique such simplicial cone. We give examples of synthetic image articulation databases which obey these conditions; these require separated support and factorial sam- pling. For such databases there is a generative model in terms of “parts” and NMF correctly identifies the ”parts”. We show that our theoretical results are predictive of the performance of publishedNMFcode, by run- ning the published algorithms on one of our synthetic image articulation databases.},
author = {Donoho, Dl and Stodden, Vc},
doi = {10.1.1.85.8157},
file = {:Users/wangy42/Downloads/2463-when-does-non-negative-matrix-factorization-give-a-correct-decomposition-into-parts.pdf:pdf},
isbn = {9780262201520},
issn = {09501991},
journal = {Proc. Advances in Neural Information Processing Systems 16},
pages = {1141--1148},
pmid = {11585793},
title = {{When does non-negative matrix factorization give a correct decomposition into parts?}},
url = {http://academiccommons.columbia.edu/catalog/ac:140175},
year = {2004}
}
@article{Laurent2008,
author = {Laurent, Lecturer and Ghaoui, El},
file = {:Users/wangy42/Downloads/SDP\_Duality.pdf:pdf},
journal = {October},
pages = {1--6},
title = {{Lecture 13 : SDP Duality Direct approach}},
year = {2008}
}
@article{Backstrom2010,
abstract = {Predicting the occurrence of links is a fundamental problem in networks. In the link prediction problem we are given a snapshot of a network and would like to infer which interactions among existing members are likely to occur in the near future or which existing interactions are we missing. Although this problem has been extensively studied, the challenge of how to effectively combine the information from the network structure with rich node and edge attribute data remains largely open.   We develop an algorithm based on Supervised Random Walks that naturally combines the information from the network structure with node and edge level attributes. We achieve this by using these attributes to guide a random walk on the graph. We formulate a supervised learning task where the goal is to learn a function that assigns strengths to edges in the network such that a random walker is more likely to visit the nodes to which new links will be created in the future. We develop an efficient training algorithm to directly learn the edge strength estimation function.   Our experiments on the Facebook social graph and large collaboration networks show that our approach outperforms state-of-the-art unsupervised approaches as well as approaches that are based on feature extraction.},
archivePrefix = {arXiv},
arxivId = {1011.4071},
author = {Backstrom, L. and Leskovec, J.},
doi = {10.1145/1935826.1935914},
eprint = {1011.4071},
file = {:Users/wangy42/Downloads/linkpred-wsdm11.pdf:pdf},
isbn = {9781450304931},
journal = {Proceedings of the fourth ACM international conference on Web search and data mining},
keywords = {a level of individual,edge creations is also,global network modeling,identifying,interesting and in some,link prediction,respects more difficult than,social networks,studying the networks at,the network,thus,tween the nodes of},
pages = {635--644},
title = {{Supervised Random Walks: Predicting and Recommending Links in Social Networks}},
url = {http://arxiv.org/abs/1011.4071},
year = {2010}
}
@article{Sugimoto1995,
abstract = {The thermodynamic parameters (AH", AS", and AG"37) for 16 nearest-neighbor sets and one initiation factor are presented here in order to predict stability of RNA/DNA hybrid duplexes. To determine the nearest-neighbor parameters, thermodynamics for 68 different hybrid sequences (1 36 single-stranded oligonucleotides) with 5 - 13 nucleotide length including several duplexes with identical nearest-neighbors were measured by UV melting procedure. These sequences were selected to have many different combinations of nearest-neighbor pairs, and so that the number of the 16 nearest-neighbor sequences in the oligomers were as equal as possible. The structures of the hybrids were also investigated by measuring circular dichroism spectra. Comparing AGO37 values of the hybrids with DNA/DNA and RNNRNA parameters reported previously (Breslauer, K. J., Frank, R., Blocker, H., \& Marky, L. A. (1986) Proc. Natl. Acad. Sci. U.S.A. 83, 3746-3750; Freier, S. M., Kierzek, R., Jaeger, J. A., Sugimoto, N., Caruthers, M. H., Neilson, T., \& Turner, D. H. (1986) Proc. Natl. Acad. Sci. U.S.A. 83, 9373-9377), RNARNA double helix is the most stable of the three kinds of helixes with the same nearest-neighbor sequences. Which is more stable between DNA/DNA and RNA/DNA hybrid duplexes depends on its sequence. Calculated thermodynamic values of hybrid formation with the present parameters reproduce the experimental values within reasonable errors.},
author = {Sugimoto, Naoki and Nakano, Shu-ichi and Katoh, Misa and Matsumura, Akiko and Nakamuta, Hiroyuki and Ohmichi, Tatsuo and Natl, D H Proc and Sci, Acad},
doi = {10.1021/bi00035a029},
file = {:Users/wangy42/Downloads/bi00035a029.pdf:pdf},
isbn = {0006-2960},
issn = {0006-2960},
journal = {Biochemistry},
pages = {11211--11216},
pmid = {7545436},
title = {{Thermodynamic Parameters To Predict Stability}},
volume = {34},
year = {1995}
}
@article{Hill2016,
annote = {NULL},
author = {Hill, Steven M. and Nesser, Nicole K. and Johnson-Camacho, Katie and Jeffress, Mara and Johnson, Aimee and Boniface, Chris and Spencer, Simon E.F. and Lu, Yiling and Heiser, Laura M. and Lawrence, Yancey and Pande, Nupur T. and Korkola, James E. and Gray, Joe W. and Mills, Gordon B. and Mukherjee, Sach and Spellman, Paul T.},
doi = {10.1101/039636},
file = {:Users/wangy42/Downloads/mmc7(1).pdf:pdf},
isbn = {2405-4712 (Print) 2405-4712 (Linking)},
issn = {24054712},
journal = {bioRxiv},
number = {1},
pages = {039636},
pmid = {28017544},
publisher = {Elsevier Inc.},
title = {{Context-specificity in causal signaling networks revealed by phosphoprotein profiling}},
url = {http://biorxiv.org/content/early/2016/02/15/039636.abstract},
volume = {4},
year = {2016}
}
@article{Recht2007,
abstract = {The affine rank minimization problem consists of finding a matrix of minimum$\backslash$nrank that satisfies a given system of linear equality constraints. Such$\backslash$nproblems have appeared in the literature of a diverse set of fields including$\backslash$nsystem identification and control, Euclidean embedding, and collaborative$\backslash$nfiltering. Although specific instances can often be solved with specialized$\backslash$nalgorithms, the general affine rank minimization problem is NP-hard. In this$\backslash$npaper, we show that if a certain restricted isometry property holds for the$\backslash$nlinear transformation defining the constraints, the minimum rank solution can$\backslash$nbe recovered by solving a convex optimization problem, namely the minimization$\backslash$nof the nuclear norm over the given affine space. We present several random$\backslash$nensembles of equations where the restricted isometry property holds with$\backslash$noverwhelming probability. The techniques used in our analysis have strong$\backslash$nparallels in the compressed sensing framework. We discuss how affine rank$\backslash$nminimization generalizes this pre-existing concept and outline a dictionary$\backslash$nrelating concepts from cardinality minimization to those of rank minimization.},
archivePrefix = {arXiv},
arxivId = {0706.4138},
author = {Recht, Benjamin and Fazel, Maryam and Parrilo, Pablo a.},
doi = {10.1137/070697835},
eprint = {0706.4138},
file = {:Users/wangy42/Downloads/0706.4138.pdf:pdf},
isbn = {0036-1445},
issn = {0036-1445},
journal = {Optimization Online},
keywords = {Optimization and Control,Statistics},
number = {3},
pages = {1--33},
title = {{Guaranteed Minimum-Rank Solutions of Linear Matrix Equations via Nuclear  Norm Minimization}},
url = {http://uk.arxiv.org/abs/0706.4138v1},
volume = {52},
year = {2007}
}
@article{Shojaie2013,
author = {Shojaie, Ali},
file = {:Users/wangy42/Downloads/mlg2013\_submission\_24.pdf:pdf},
isbn = {9781450323222},
journal = {11th Workshop on Mining and Learning with Graph},
title = {{Link Prediction in Biological Networks using Multi-Mode Exponential Random Graph Models}},
url = {http://snap.stanford.edu/mlg2013/submissions/mlg2013\_submission\_24.pdf},
year = {2013}
}
@article{Hastie2014,
abstract = {The matrix-completion problem has attracted a lot of attention, largely as a result of the celebrated Netflix competition. Two popular approaches for solving the problem are nuclear-norm-regularized matrix approximation (Candes and Tao, 2009, Mazumder, Hastie and Tibshirani, 2010), and maximum-margin matrix factorization (Srebro, Rennie and Jaakkola, 2005). These two procedures are in some cases solving equivalent problems, but with quite different algorithms. In this article we bring the two approaches together, leading to an efficient algorithm for large matrix factorization and completion that outperforms both of these. We develop a software package "softImpute" in R for implementing our approaches, and a distributed version for very large matrices using the "Spark" cluster programming environment.},
archivePrefix = {arXiv},
arxivId = {1410.2596},
author = {Hastie, Trevor and Mazumder, Rahul and Lee, Jason and Zadeh, Reza},
eprint = {1410.2596},
file = {:Users/wangy42/Downloads/hastie15a.pdf:pdf},
keywords = {alternating least squares,matrix completion,nuclear norm,svd},
pages = {1--41},
title = {{Matrix Completion and Low-Rank SVD via Fast Alternating Least Squares}},
url = {http://arxiv.org/abs/1410.2596v1},
volume = {16},
year = {2014}
}
@article{Lee2013,
abstract = {Abstract We propose the simple and efficient method of semi-supervised learning for deep neural networks. Basically, the proposed network is trained in a supervised fashion with labeled and unlabeled data simultaneously. For unlabeled data, Pseudo -Labels, just ... $\backslash$n},
author = {Lee, D H},
file = {:Users/wangy42/Downloads/pseudo\_label\_final.pdf:pdf},
journal = {ICML Workshop on Challenges in Representation Learning},
title = {{Pseudo-label: The simple and efficient semi-supervised learning method for deep neural networks}},
url = {https://www.kaggle.com/blobs/download/forum-message-attachment-files/746/pseudo\_label\_final.pdf$\backslash$npapers3://publication/uuid/FAC81169-4273-4668-90FA-2B849AAA67C1},
year = {2013}
}
@article{Wang2014a,
archivePrefix = {arXiv},
arxivId = {NIHMS150003},
author = {Wang, Qianben and Li, Wei and Liu, X Shirley and Carroll, Jason S and J\"{a}nne, Olli a and Krasnickas, Erika and Chinnaiyan, Arul M and Pienta, Kenneth J and Brown, Myles},
doi = {10.1016/j.molcel.2007.05.041.A},
eprint = {NIHMS150003},
file = {:Users/wangy42/Downloads/nihms643590.pdf:pdf},
isbn = {0000000000000},
issn = {08966273},
number = {3},
pages = {380--392},
pmid = {1000000221},
title = {{NIH Public Access}},
volume = {27},
year = {2014}
}
@article{Huang2009,
abstract = {MOTIVATION: The RNA-RNA interaction problem (RIP) consists in finding the energetically optimal structure of two RNA molecules that bind to each other. The standard model allows secondary structures in both partners as well as additional base pairs between the two RNAs subject to certain restrictions that ensure that RIP is solvabale by a polynomial time dynamic programming algorithm. RNA-RNA binding, like RNA folding, is typically not dominated by the ground state structure. Instead, a large ensemble of alternative structures contributes to the interaction thermodynamics. RESULTS: We present here an O(N(6)) time and O(N(4)) dynamics programming algorithm for computing the full partition function for RIP which is based on the combinatorial notion of 'tight structures'. Albeit equivalent to recent work by H. Chitsaz and collaborators, our approach in addition provides a full-fledged computation of the base pairing probabilities, which relies on the notion of a decomposition tree for joint structures. In practise, our implementation is efficient enough to investigate, for instance, the interactions of small bacterial RNAs and their target mRNAs. AVAILABILITY: The program rip is implemented in C. The source code is available for download from http://www.combinatorics.cn/cbpc/rip.html and http://www.bioinf.uni-leipzig.de/Software/rip.html.},
archivePrefix = {arXiv},
arxivId = {0903.3283},
author = {Huang, Fenix W D and Qin, Jing and Reidys, Christian M. and Stadler, Peter F.},
doi = {10.1093/bioinformatics/btp481},
eprint = {0903.3283},
file = {:Users/wangy42/Downloads/2646.full.pdf:pdf},
isbn = {8622235068},
issn = {13674803},
journal = {Bioinformatics},
number = {20},
pages = {2646--2654},
pmid = {19671692},
title = {{Partition function and base pairing probabilities for RNA-RNA interaction prediction}},
volume = {25},
year = {2009}
}
@article{Galbraith2006,
abstract = {Network component analysis (NCA) is a method to deduce transcription factor (TF) activities and TF-gene regulation control strengths from gene expression data and a TF-gene binding connectivity network. Previously, this method could analyze a maximum number of regulators equal to the total sample size because of the identifiability limit in data decomposition. As such, the total number of source signal components was limited to the total number of experiments rather than the total number of biological regulators. However, networks that have less transcriptome data points than the number of regulators are of interest. Thus it is imperative to develop a theoretical basis that allows realistic source signal extraction based on relatively few data points. On the other hand, such methods would inherently increase numerical challenges leading to multiple solutions. Therefore, solutions to both the problems are needed. RESULTS: We have improved NCA for transcription factor activity (TFA) estimation, based on the observation that most genes are regulated by only a few TFs. This observation leads to the derivation of a new identifiability criterion which is tested during numerical iteration that allows us to decompose data when the number of TFs is greater than the number of experiments. To show that our method works with real microarray data and has biological utility, we analyze Saccharomyces cerevisiae cell cycle microarray data (73 experiments) using a TF-gene connectivity network (96 TFs) derived from ChIP-chip binding data. We compare the results of NCA analysis with the results obtained from ChIP-chip regression methods, and we show that NCA and regression produce TFAs that are qualitatively similar, but the NCA TFAs outperform regression in statistical tests. We also show that NCA can extract subtle TFA signals that correlate with known cell cycle TF function and cell cycle phase. Overall we determined that 31 TFs have statistically periodic TFAs in one or more experiments, 75\% of which are known cell cycle regulators. In addition, we find that the 12 TFAs that are periodic in two or more experiments correspond to well-known cell cycle regulators. We also investigated TFA sensitivity to the choice of connectivity network we constructed two networks using different ChIP-chip p-value cut-offs. AVAILABILITY: The NCA Toolbox for MATLAB is available at http://www.seas.ucla.edu/\~{}liaoj/download.htm.},
author = {Galbraith, Simon J. and Tran, Linh M. and Liao, James C.},
doi = {10.1093/bioinformatics/btl279},
file = {:Users/wangy42/Downloads/Bioinformatics-2006-Galbraith-1886-94.pdf:pdf},
isbn = {1367-4811 (Electronic)$\backslash$r1367-4803 (Linking)},
issn = {13674803},
journal = {Bioinformatics},
number = {15},
pages = {1886--1894},
pmid = {16766556},
title = {{Transcriptome network component analysis with limited microarray data}},
volume = {22},
year = {2006}
}
@article{Liu2015,
abstract = {This paper addresses the problem of predicting the missing edges of a bipartite graph where each side of the vertices has its own intrinsic structure. We propose a new optimization framework to map the two sides of the intrinsic structures onto the manifold structure of the edges via a graph product, and to reduce the original problem to vertex label propagation over the product graph. This framework enjoys flexible choices in the formulation of graph products, and supports a rich family of graph transduction schemes with scalable inference. Experiments on benchmark datasets for collaborative filtering, citation network analysis and prerequisite prediction of on-line courses show advantageous performance of the proposed approach over other state-of-the-art methods.},
author = {Liu, Hanxiao and Yang, Yiming},
file = {:Users/wangy42/Downloads/liu-icml15.pdf:pdf},
journal = {Proceedings of The 32nd International Conference on Machine Learning (ICML '15)},
keywords = {edge prediction},
pages = {1880--1888},
title = {{Bipartite edge prediction via transductive learning over product graphs}},
url = {http://jmlr.org/proceedings/papers/v37/liuc15.pdf},
volume = {37},
year = {2015}
}
@article{Tu2014,
author = {Tu, Stephen and Wang, Jingyan},
file = {:Users/wangy42/Downloads/first-order-sdp(1).pdf:pdf},
title = {{Practical first order methods for large scale semidefinite programming}},
year = {2014}
}
@article{Sato2011,
abstract = {Pseudoknots found in secondary structures of a number of functional RNAs play various roles in biological processes. Recent methods for predicting RNA secondary structures cover certain classes of pseudoknotted structures, but only a few of them achieve satisfying predictions in terms of both speed and accuracy.},
author = {Sato, Kengo and Kato, Yuki and Hamada, Michiaki and Akutsu, Tatsuya and Asai, Kiyoshi},
doi = {10.1093/bioinformatics/btr215},
file = {:Users/wangy42/Documents/papers/RNA\_Secondary\_Structure/Bioinformatics-2011-Sato-i85-93.pdf:pdf},
isbn = {1367-4811 (Electronic)
1367-4803 (Linking)},
issn = {13674803},
journal = {Bioinformatics},
number = {13},
pages = {85--93},
pmid = {21685106},
title = {{IPknot: Fast and accurate prediction of RNA secondary structures with pseudoknots using integer programming}},
volume = {27},
year = {2011}
}
@article{Hegde2015,
abstract = {We introduce a framework for sparsity structures defined via graphs. Our approach is flexible and generalizes several previously studied spar-sity models. Moreover, we provide efficient pro-jection algorithms for our sparsity model that run in nearly-linear time. In the context of sparse re-covery, we show that our framework achieves an information-theoretically optimal sample com-plexity for a wide range of parameters. We complement our theoretical analysis with experi-ments demonstrating that our algorithms also im-prove on prior work in practice.},
author = {Hegde, Chinmay and Indyk, Piotr and Schmidt, Ludwig},
file = {:Users/wangy42/Documents/papers/Optimization/ICLM15\_BestPaper/hegde15.pdf:pdf},
journal = {Proceedings of the 32nd International Conference on Machine Learning (ICML-15)},
title = {{A Nearly-Linear Time Framework for Graph-Structured Sparsity}},
year = {2015}
}
@article{Li2011,
abstract = {Motivation: Many computerized methods for RNA–RNA interaction structure prediction have been developed. Recently, O(N6) time and O(N4) space dynamic programming algorithms have become available that compute the partition function of RNA–RNA interaction complexes. However, few of these methods incorporate the knowledge concerning related sequences, thus relevant evolutionary information is often neglected from the structure determination. Therefore, it is of considerable practical interest to introduce a method taking into consideration both: thermodynamic stability as well as sequence/structure covariation.Results: We present the a priori folding algorithm ripalign, whose input consists of two (given) multiple sequence alignments (MSA). ripalign outputs (i) the partition function, (ii) base pairing probabilities, (iii) hybrid probabilities and (iv) a set of Boltzmann-sampled suboptimal structures consisting of canonical joint structures that are compatible to the alignments. Compared to the single sequence-pair folding algorithm rip, ripalign requires negligible additional memory resource but offers much better sensitivity and specificity, once alignments of suitable quality are given. ripalign additionally allows to incorporate structure constraints as input parameters.Availability: The algorithm described here is implemented in C as part of the rip package. The supplemental material, source code and input/output files can freely be downloaded from http://www.combinatorics.cn/cbpc/ripalign.html.Contact: duck@santafe.eduSupplementary information: Supplementary data are available at Bioinformatics online.},
author = {Li, Andrew X. and Marz, Manja and Qin, Jing and Reidys, Christian M.},
doi = {10.1093/bioinformatics/btq659},
file = {:Users/wangy42/Documents/papers/RNA\_Secondary\_Structure/Bioinformatics-2011-Li-456-63.pdf:pdf},
issn = {13674803},
journal = {Bioinformatics},
number = {4},
pages = {456--463},
pmid = {21134894},
title = {{RNA-RNA interaction prediction based on multiple sequence alignments}},
volume = {27},
year = {2011}
}
@article{Chitsaz2009a,
abstract = {We present biRNA, a novel algorithm for prediction of binding sites$\backslash$nbetween two RNAs based on minimization of binding free energy. Similar$\backslash$nto RNAup approach \{[\}30], we assume the binding free energy is the sum$\backslash$nof accessibility and the interaction free energies. Our algorithm$\backslash$nmaintains tractability and speed and also has two important advantages$\backslash$nover previous similar approaches: (1) biRNA is able to predict multiple$\backslash$nsimultaneous binding sites and (2) it computes a more accurate$\backslash$ninteraction free energy by considering both intramolecular and$\backslash$nintermolecular base pairing. Moreover, biRNA can handle crossing$\backslash$ninteractions as well as hairpins interacting in a zigzag fashion. To$\backslash$ndeal with simultaneous accessibility of binding sites, our algorithm$\backslash$nmodels their joint probability of being unpaired. Since computing the$\backslash$nexact joint probability distribution is intractable, we approximate the$\backslash$njoint probability by a polynomially representable graphical model namely$\backslash$na Chow-Liu tree-structured Markov Random Field. Experimental results$\backslash$nshow that biRNA outperforms RNAup and also support the accuracy of our$\backslash$napproach. Our proposed Bayesian approximation of the Boltzmann joint$\backslash$nprobability distribution provides a powerful, novel framework that can$\backslash$nalso be utilized in other applications.},
author = {Chitsaz, Hamidreza and Backofen, Rolf and Sahinalp, Sc},
file = {:Users/wangy42/Downloads/ChiBacSah09.pdf:pdf},
isbn = {978-3-642-04240-9},
issn = {0302-9743},
journal = {Algorithms in Bioinformatics},
pages = {25--36},
title = {{biRNA: Fast RNA-RNA binding sites prediction}},
url = {http://link.springer.com/chapter/10.1007/978-3-642-04241-6\_3},
year = {2009}
}
@article{Mairal2014,
abstract = {An important goal in visual recognition is to devise image representations that are invariant to particular transformations. In this paper, we address this goal with a new type of convolutional neural network (CNN) whose invariance is encoded by a reproducing kernel. Unlike traditional approaches where neural networks are learned either to represent data or for solving a classification task, our network learns to approximate the kernel feature map on training data. Such an approach enjoys several benefits over classical ones. First, by teaching CNNs to be invariant, we obtain simple network architectures that achieve a similar accuracy to more complex ones, while being easy to train and robust to overfitting. Second, we bridge a gap between the neural network literature and kernels, which are natural tools to model invariance. We evaluate our methodology on visual recognition tasks where CNNs have proven to perform well, e.g., digit recognition with the MNIST dataset, and the more challenging CIFAR-10 and STL-10 datasets, where our accuracy is competitive with the state of the art.},
archivePrefix = {arXiv},
arxivId = {arXiv:1406.3332v1},
author = {Mairal, Julien and Koniusz, Piotr and Harchaoui, Zaid and Schmid, Cordelia},
eprint = {arXiv:1406.3332v1},
file = {:Users/wangy42/Downloads/1406.3332v2.pdf:pdf},
journal = {Nips},
pages = {1--10},
title = {{Convolutional Kernel Networks}},
url = {http://arxiv.org/abs/1406.3332},
year = {2014}
}
@article{Laub2005,
abstract = {Proofs of Kronecker products},
author = {Laub, Alan J.},
doi = {10.1109/TSP.2007.893956},
file = {:Users/wangy42/Downloads/OT91sample.pdf:pdf},
isbn = {0898715768},
issn = {1053-587X},
journal = {Matrix Analysis for Scientists and Engineers},
pages = {139--150},
title = {{Kronecker Products}},
year = {2005}
}
@article{Brouard2011,
abstract = {Link prediction is addressed as an output kernel learning task through semi-supervised Output Kernel Regression. Working in the framework of RKHS theory with vector-valued functions, we establish a new representer theorem devoted to semi-supervised least square regression. We then apply it to get a new model (POKR: Penalized Output Kernel Regression) and show its relevance using numerical experiments on artificial networks and two real applications using a very low percentage of labeled data in a transductive setting.},
author = {Brouard, C\'{e}line and D'Alche-Buc, Florence and Szafranski, Marie},
file = {:Users/wangy42/Downloads/367\_icmlpaper.pdf:pdf},
isbn = {978-1-4503-0619-5},
journal = {Proceedings of the 28th International Conference on Machine Learning (ICML-11)},
keywords = {Theory \& Algorithms},
pages = {593--600},
title = {{Semi-supervised Penalized Output Kernel Regression for Link Prediction}},
url = {http://eprints.pascal-network.org/archive/00009159/},
year = {2011}
}
@article{Moore1999,
author = {Moore, Ross},
file = {:Users/wangy42/Downloads/Potts.pdf:pdf},
journal = {University of Texas},
pages = {1--9},
title = {{The Ising Model}},
url = {http://farside.ph.utexas.edu/teaching/329/lectures/node110.html},
year = {1999}
}
@article{Si2014,
abstract = {The scalability of kernel machines is a big chal- lenge when facing millions of samples due to storage and computation issues for large ker- nel matrices, that are usually dense. Recently, many papers have suggested tackling this prob- lem by using a low-rank approximation of the kernel matrix. In this paper, we first make the observation that the structure of shift-invariant kernels changes from low-rank to block-diagonal (without any low-rank structure) when varying the scale parameter. Based on this observation, we propose a new kernel approximation algo- rithm – Memory Efficient Kernel Approxima- tion (MEKA), which considers both low-rank and clustering structure of the kernel matrix. We show that the resulting algorithm outper- forms state-of-the-art low-rank kernel approxi- mation methods in terms of speed, approxima- tion error, and memory usage. As an example, on the mnist2m dataset with two-million sam- ples, our method takes 550 seconds on a sin- gle machine using less than 500 MBytes mem- ory to achieve 0.2313 test RMSE for kernel ridge regression, while standard Nystr¨ om approxima- tion takes more than 2700 seconds and uses more than 2 GBytes memory on the same problem to achieve 0.2318 test RMSE.},
author = {Si, S and Hsieh, Cj and Dhillon, I},
file = {:Users/wangy42/Downloads/meka.pdf:pdf},
isbn = {9781634393973},
journal = {Proceedings of The 31st International Conference \ldots},
pages = {701----709},
title = {{Memory efficient kernel approximation}},
url = {http://jmlr.org/proceedings/papers/v32/si14.html},
volume = {32},
year = {2014}
}
@article{Chen2005,
author = {Chen, X.},
doi = {10.1126/science.1118101},
file = {:Users/wangy42/Downloads/869.full.pdf:pdf},
issn = {0036-8075},
journal = {Science},
number = {5749},
pages = {869--872},
title = {{Tissue-Specific TAFs Counteract Polycomb to Turn on Terminal Differentiation}},
url = {http://www.sciencemag.org/cgi/doi/10.1126/science.1118101},
volume = {310},
year = {2005}
}
@article{Wright2010,
abstract = {Techniques from sparse signal representation are beginning to see significant impact in computer vision, often on nontraditional applications where the goal is not just to obtain a compact high-fidelity representation of the observed signal, but also to extract semantic information. The choice of dictionary plays a key role in bridging this gap: unconventional dictionaries consisting of, or learned from, the training samples themselves provide the key to obtaining state-of-the-art results and to attaching semantic meaning to sparse signal representations. Understanding the good performance of such unconventional dictionaries in turn demands new algorithmic and analytical techniques. This review paper highlights a few representative examples of how the interaction between sparse signal representation and computer vision can enrich both fields, and raises a number of open questions for further study.},
author = {Wright, John and {Yi Ma} and Mairal, Julien and Sapiro, Guillermo and Huang, Thomas S and {Shuicheng Yan}},
doi = {10.1109/JPROC.2010.2044470},
file = {:Users/wangy42/Downloads/05456194.pdf:pdf},
isbn = {0018-9219},
issn = {0018-9219},
journal = {Proceedings of the IEEE},
number = {6},
pages = {1031--1044},
pmid = {11149917},
title = {{Sparse Representation for Computer Vision and Pattern Recognition}},
url = {http://ieeexplore.ieee.org/search/srchabstract.jsp?tp=\&arnumber=5456194\&queryText=((Document+Title:sparse+representation+computer+vision))\&openedRefinements=*\&sortType=desc\_Publication+Year\&matchBoolean=true\&rowsPerPage=50\&searchField=Search+All$\backslash$npapers2:},
volume = {98},
year = {2010}
}
@article{Forum2015,
abstract = {This document describes the Message-Passing Interface (MPI) standard, version 3.1. The MPI standard includes point-to-point message-passing, collective communications, group and communicator concepts, process topologies, environmental management, process cre- ation and management, one-sided communications, extended collective operations, external interfaces, I/O, some miscellaneous topics, and a profiling interface. Language bindings for C and Fortran are defined.},
author = {Forum, Message Passing Interface},
file = {:Users/wangy42/Downloads/mpi-report-1.3-2008-05-30.pdf:pdf},
title = {{MPI : A Message-Passing Interface Standard}},
url = {http://www.mpi-forum.org/docs/docs.html},
year = {2015}
}
@article{Hughes2013,
abstract = {The term "transcriptional network" refers to the mechanism(s) that underlies coordinated expression of genes, typically involving transcription factors (TFs) binding to the promoters of multiple genes, and individual genes controlled by multiple TFs. A multitude of studies in the last two decades have aimed to map and characterize transcriptional networks in the yeast Saccharomyces cerevisiae. We review the methodologies and accomplishments of these studies, as well as challenges we now face. For most yeast TFs, data have been collected on their sequence preferences, in vivo promoter occupancy, and gene expression profiles in deletion mutants. These systematic studies have led to the identification of new regulators of numerous cellular functions and shed light on the overall organization of yeast gene regulation. However, many yeast TFs appear to be inactive under standard laboratory growth conditions, and many of the available data were collected using techniques that have since been improved. Perhaps as a consequence, comprehensive and accurate mapping among TF sequence preferences, promoter binding, and gene expression remains an open challenge. We propose that the time is ripe for renewed systematic efforts toward a complete mapping of yeast transcriptional regulatory mechanisms.},
author = {Hughes, Timothy R. and de Boer, Carl G.},
doi = {10.1534/genetics.113.153262},
file = {:Users/wangy42/Downloads/9.full.pdf:pdf},
isbn = {1943-2631 (Electronic)$\backslash$r0016-6731 (Linking)},
issn = {00166731},
journal = {Genetics},
number = {1},
pages = {9--36},
pmid = {24018767},
title = {{Mapping yeast transcriptional networks}},
volume = {195},
year = {2013}
}
@article{Zou2005,
abstract = {We propose the elastic net, a new regularization and variable selection method. Real world data and a simulation study show that the elastic net often outperforms the lasso, while enjoying a similar sparsity of representation. In addition, the elastic net encourages a grouping effect, where strongly correlated predictors tend to be in or out of the model together. The elastic net is particularly useful when the number of predictors (p) is much bigger than the number of observations (n). By contrast, the lasso is not a very satisfactory variable selection method in the p≫n case. An algorithm called LARS-EN is proposed for computing elastic net regularization paths efficiently, much like algorithm LARS does for the lasso.},
author = {Zou, H and Hastie, T},
doi = {10.1111/j.1467-9868.2005.00503.x},
file = {:Users/wangy42/Downloads/B67.2 (2005) 301-320 Zou \& Hastie.pdf:pdf},
isbn = {1369-7412},
issn = {13697412},
journal = {Journal of the Royal Statistical Society},
keywords = {grouping effect,lars algorithm,lasso,p,penalization},
pages = {301--320},
pmid = {20713001},
title = {{Regularization and variable selection via the elastic-net}},
volume = {67},
year = {2005}
}
@article{Friedman2007,
abstract = {We consider “one-at-a-time” coordinate-wise descent algorithms for a class of convex optimization problems. An algorithm of this kind has been proposed for the L1-penalized regression (lasso) in the literature, but it seems to have been largely ignored. Indeed, it seems that coordinate-wise algorithms are not often used in convex optimization. We show that this algorithm is very competitive with the well-known LARS (or homotopy) procedure in large lasso problems, and that it can be applied to related methods such as the garotte and elastic net. It turns out that coordinate-wise descent does not work in the “fused lasso,” however, so we derive a generalized algorithm that yields the solution in much less time that a standard convex optimizer. Finally, we generalize the procedure to the two-dimensional fused lasso, and demonstrate its performance on some image smoothing problems.},
archivePrefix = {arXiv},
arxivId = {0708.1485},
author = {Friedman, Jerome and Hastie, Trevor and H\"{o}fling, Holger and Tibshirani, Robert},
doi = {10.1214/07-AOAS131},
eprint = {0708.1485},
file = {:Users/wangy42/Downloads/0708.1485.pdf:pdf},
isbn = {1932-6157},
issn = {1932-6157},
journal = {The Annals of Applied Statistics},
keywords = {and phrases,convex optimization,coordinate descent,lasso},
number = {2},
pages = {302--332},
pmid = {261057600003},
title = {{Pathwise coordinate optimization}},
url = {http://projecteuclid.org/euclid.aoas/1196438020},
volume = {1},
year = {2007}
}
@article{Yu2008,
abstract = {BACKGROUND: Charting the interactions among genes and among their protein products is essential for understanding biological systems. A flood of interaction data is emerging from high throughput technologies, computational approaches, and literature mining methods. Quick and efficient access to this data has become a critical issue for biologists. Several excellent multi-organism databases for gene and protein interactions are available, yet most of these have understandable difficulty maintaining comprehensive information for any one organism. No single database, for example, includes all available interactions, integrated gene expression data, and comprehensive and searchable gene information for the important model organism, Drosophila melanogaster. DESCRIPTION: DroID, the Drosophila Interactions Database, is a comprehensive interactions database designed specifically for Drosophila. DroID houses published physical protein interactions, genetic interactions, and computationally predicted interactions, including interologs based on data for other model organisms and humans. All interactions are annotated with original experimental data and source information. DroID can be searched and filtered based on interaction information or a comprehensive set of gene attributes from Flybase. DroID also contains gene expression and expression correlation data that can be searched and used to filter datasets, for example, to focus a study on sub-networks of co-expressed genes. To address the inherent noise in interaction data, DroID employs an updatable confidence scoring system that assigns a score to each physical interaction based on the likelihood that it represents a biologically significant link. CONCLUSION: DroID is the most comprehensive interactions database available for Drosophila. To facilitate downstream analyses, interactions are annotated with original experimental information, gene expression data, and confidence scores. All data in DroID are freely available and can be searched, explored, and downloaded through three different interfaces, including a text based web site, a Java applet with dynamic graphing capabilities (IM Browser), and a Cytoscape plug-in. DroID is available at http://www.droidb.org.},
author = {Yu, Jingkai and Pacifico, Svetlana and Liu, Guozhen and Finley, Russell L},
doi = {10.1186/1471-2164-9-461},
file = {:Users/wangy42/Downloads/art\%3A10.1186\%2F1471-2164-9-461.pdf:pdf},
isbn = {1471-2164 (Linking)},
issn = {1471-2164},
journal = {BMC Genomics},
pages = {461},
pmid = {18840285},
title = {{DroID: the Drosophila Interactions Database, a comprehensive resource for annotated gene and protein interactions.}},
volume = {9},
year = {2008}
}
@article{Chasman2016,
abstract = {Cells function and respond to changes in their environment by the coordinated activity of their molecular components, including mRNAs, proteins and metabolites. At the heart of proper cellular function are molecular networks connecting these components to process extra-cellular environmental signals and drive dynamic, context-specific cellular responses. Network-based computational approaches aim to systematically integrate measurements from high-throughput experiments to gain a global understanding of cellular function under changing environmental conditions. We provide an overview of recent methodological developments toward solving two major computational problems within this field in the past two years (2013-2015): network reconstruction and network-based interpretation. Looking forward, we envision development of methods that can predict phenotypes with high accuracy as well as provide biologically plausible mechanistic hypotheses.},
author = {Chasman, Deborah and {Fotuhi Siahpirani}, Alireza and Roy, Sushmita},
doi = {10.1016/j.copbio.2016.04.007},
file = {:Users/wangy42/Downloads/1-s2.0-S095816691630115X-main.pdf:pdf},
issn = {18790429},
journal = {Current Opinion in Biotechnology},
pages = {157--166},
pmid = {27115495},
publisher = {Elsevier Ltd},
title = {{Network-based approaches for analysis of complex biological systems}},
url = {http://dx.doi.org/10.1016/j.copbio.2016.04.007},
volume = {39},
year = {2016}
}
@article{Ryder2004,
abstract = {We describe a collection of P-element insertions that have considerable utility for generating custom chromosomal aberrations in Drosophila melanogaster. We have mobilized a pair of engineered P elements, p[RS3] and p[RS5], to collect 3243 lines unambiguously mapped to the Drosophila genome sequence. The collection contains, on average, an element every 35 kb. We demonstrate the utility of the collection for generating custom chromosomal deletions that have their end points mapped, with base-pair resolution, to the genome sequence. The collection was generated in an isogenic strain, thus affording a uniform background for screens where sensitivity to genetic background is high. The entire collection, along with a computational and genetic toolbox for designing and generating custom deletions, is publicly available. Using the collection it is theoretically possible to generate >12,000 deletions between 1 bp and 1 Mb in size by simple eye color selection. In addition, a further 37,000 deletions, selectable by molecular screening, may be generated. We are now using the collection to generate a second-generation deficiency kit that is precisely mapped to the genome sequence.},
author = {Ryder, Edward and Blows, Fiona and Ashburner, Michael and Bautista-Llacer, Rosa and Coulson, Darin and Drummond, Jenny and Webster, Jane and Gubb, David and Gunton, Nicola and Johnson, Glynnis and O'Kane, Cahir J. and Huen, David and Sharma, Punita and Asztalos, Zoltan and Baisch, Heiko and Schulze, Janet and Kube, Maria and Kittlaus, Kathrin and Reuter, Gunter and Maroy, Peter and Szidonya, Janos and Rasmuson-Lestander, ??Sa and Ekstr??m, Karin and Dickson, Barry and Hugentobler, Christoph and Stocker, Hugo and Hafen, Ernst and Lepesant, Jean Antoine and Pflugfelder, Gert and Heisenberg, Martin and Mechler, Bernard and Serras, Florenci and Corominas, Montserrat and Schneuwly, Stephan and Preat, Thomas and Roote, John and Russell, Steven},
doi = {10.1534/genetics.104.026658},
file = {:Users/wangy42/Downloads/15238529.pdf:pdf},
isbn = {0016-6731 (Print)$\backslash$n0016-6731 (Linking)},
issn = {00166731},
journal = {Genetics},
number = {2},
pages = {797--813},
pmid = {15238529},
title = {{The DrosDel collection: A set of P-element insertions for generating custom chromosomal aberrations in Drosophila melanogaster}},
volume = {167},
year = {2004}
}
@article{Dirks2007,
abstract = {Motivated by the analysis of natural and engineered DNA and RNA systems, we present the first algorithm for calculating the partition function of an unpseudoknotted complex of multiple interacting nucleic acid strands. This dynamic program is based on a rigorous extension of secondary structure models to the multistranded case, addressing representation and distinguishability issues that do not arise for single-stranded structures. We then derive the form of the partition function for a fixed volume containing a dilute solution of nucleic acid complexes. This expression can be evaluated explicitly for small numbers of strands, allowing the calculation of the equilibrium population distribution for each species of complex. Alternatively, for large systems (e.g., a test tube), we show that the unique complex concentrations corresponding to thermodynamic equilibrium can be obtained by solving a convex programming problem. Partition function and concentration information can then be used to calculate equilibrium base-pairing observables. The underlying physics and mathematical formulation of these problems lead to an interesting blend of approaches, including ideas from graph theory, group theory, dynamic programming, combinatorics, convex optimization, and Lagrange duality.},
author = {Dirks, Robert M. and Bois, Justin S. and Schaeffer, Joseph M. and Winfree, Erik and Pierce, Niles a.},
doi = {10.1137/060651100},
file = {:Users/wangy42/Downloads/sirev07.pdf:pdf},
isbn = {0036-1445},
issn = {0036-1445},
journal = {SIAM Review},
keywords = {05a15,05c62,20b99,80a50,82b05,90c25,90c39,90c46,92e10,ams subject classifications,base pair,convexity,dilute solution,distinguishability,dna,duality,dynamic programming,equilibrium,free energy,metry,minimum,multiple strands,overcounting,partition function,redundancy,rna,secondary structure,sym-},
number = {1},
pages = {65--88},
pmid = {244514000006},
title = {{Thermodynamic Analysis of Interacting Nucleic Acid Strands}},
volume = {49},
year = {2007}
}
@article{Huynh-Thu2010,
abstract = {One of the pressing open problems of computational systems biology is the elucidation of the topology of genetic regulatory networks (GRNs) using high throughput genomic data, in particular microarray gene expression data. The Dialogue for Reverse Engineering Assessments and Methods (DREAM) challenge aims to evaluate the success of GRN inference algorithms on benchmarks of simulated data. In this article, we present GENIE3, a new algorithm for the inference of GRNs that was best performer in the DREAM4 In Silico Multifactorial challenge. GENIE3 decomposes the prediction of a regulatory network between p genes into p different regression problems. In each of the regression problems, the expression pattern of one of the genes (target gene) is predicted from the expression patterns of all the other genes (input genes), using tree-based ensemble methods Random Forests or Extra-Trees. The importance of an input gene in the prediction of the target gene expression pattern is taken as an indication of a putative regulatory link. Putative regulatory links are then aggregated over all genes to provide a ranking of interactions from which the whole network is reconstructed. In addition to performing well on the DREAM4 In Silico Multifactorial challenge simulated data, we show that GENIE3 compares favorably with existing algorithms to decipher the genetic regulatory network of Escherichia coli. It doesn't make any assumption about the nature of gene regulation, can deal with combinatorial and non-linear interactions, produces directed GRNs, and is fast and scalable. In conclusion, we propose a new algorithm for GRN inference that performs well on both synthetic and real gene expression data. The algorithm, based on feature selection with tree-based ensemble methods, is simple and generic, making it adaptable to other types of genomic data and interactions.},
author = {Huynh-Thu, V\^{a}n Anh and Irrthum, Alexandre and Wehenkel, Louis and Geurts, Pierre},
doi = {10.1371/journal.pone.0012776},
file = {:Users/wangy42/Downloads/journal.pone.0012776.PDF:PDF},
isbn = {1932-6203 (Electronic)$\backslash$r1932-6203 (Linking)},
issn = {19326203},
journal = {PLoS ONE},
number = {9},
pages = {1--10},
pmid = {20927193},
title = {{Inferring regulatory networks from expression data using tree-based methods}},
volume = {5},
year = {2010}
}
@article{Smith2013,
abstract = {In this letter, we propose two improvements of the MOD and K-SVD dictionary learning algorithms, by modifying the two main parts of these algorithms—the dictionary update and the sparse coding stages. Our first contribution is a different dic- tionary-update stage that aims at finding both the dictionary and the representations while keeping the supports intact.The second contribution suggests to leverage the known representations from the previous sparse-coding in the quest for the updated represen- tations.We demonstrate these two ideas in practice and show how they lead to faster training and better quality outcome.},
author = {Smith, Leslie N. and Elad, Michael},
doi = {10.1109/LSP.2012.2229976},
file = {:Users/wangy42/Downloads/06373747.pdf:pdf},
isbn = {1070-9908},
issn = {10709908},
journal = {IEEE Signal Processing Letters},
keywords = {Dictionary-learning,K-SVD,MOD,sparse and redundant representations},
number = {1},
pages = {79--82},
title = {{Improving dictionary learning: Multiple dictionary updates and coefficient reuse}},
volume = {20},
year = {2013}
}
@article{Burer2005,
abstract = {The low-rank semidefinite programming problem (LRSDPr) is a restriction of the semidefinite programming problem (SDP) in which a bound r is imposed on the rank of X, and it is well known that LRSDPr is equivalent to SDP if r is not too small. In this paper, we classify the local minima of LRSDPr and prove the optimal convergence of a slight variant of the successful, yet experimental, algorithm of Burer and Monteiro [6], which handles LRSDPr via the nonconvex change of variables X = RR T. In addition, for particular problem classes, we describe a practical technique for obtaining lower bounds on the optimal solution value during the execution of the algorithm. Computational results are presented on a set of combinatorial optimization relaxations, including some of the largest quadratic assignment SDPs solved to date.},
author = {Burer, Samuel and Monteiro, R. D C},
doi = {10.1007/s10107-004-0564-1},
file = {:Users/wangy42/Downloads/art\%3A10.1007\%2Fs10107-004-0564-1.pdf:pdf},
isbn = {1010700405},
issn = {00255610},
journal = {Mathematical Programming},
keywords = {Augmented Lagrangian,Combinatorial optimization,Low-rank matrices,Nonlinear programming,Numerical experiments,Semidefinite programming,Vector programming},
number = {3},
pages = {427--444},
title = {{Local minima and convergence in low-rank semidefinite programming}},
volume = {103},
year = {2005}
}
@article{Palla2012,
abstract = {Latent variable models for network data extract a summary of the relational structure underlying an observed network. The simplest possible models subdivide nodes of the network into clusters; the probability of a link between any two nodes then depends only on their cluster assignment. Currently available models can be classified by whether clusters are disjoint or are allowed to overlap. These models can explain a "flat" clustering structure. Hierarchical Bayesian models provide a natural approach to capture more complex dependencies. We propose a model in which objects are characterised by a latent feature vector. Each feature is itself partitioned into disjoint groups (subclusters), corresponding to a second layer of hierarchy. In experimental comparisons, the model achieves significantly improved predictive performance on social and biological link prediction tasks. The results indicate that models with a single layer hierarchy over-simplify real networks.},
archivePrefix = {arXiv},
arxivId = {1206.6416},
author = {Palla, Konstantina and Knowles, David a. and Ghahramani, Zoubin},
eprint = {1206.6416},
file = {:Users/wangy42/Downloads/785.pdf:pdf},
isbn = {978-1-4503-1285-1},
journal = {Proceedings of the 29th International Conference on Machine Learning},
title = {{An Infinite Latent Attribute Model for Network Data}},
year = {2012}
}
@article{Bach2008,
abstract = {We present a convex formulation of dictionary learning for sparse signal decomposition. Convexity is obtained by replacing the usual explicit upper bound on the dictionary size by a convex rank-reducing term similar to the trace norm. In particular, our formulation introduces an explicit trade-off between size and sparsity of the decomposition of rectangular matrices. Using a large set of synthetic examples, we compare the estimation abilities of the convex and non-convex approaches, showing that while the convex formulation has a single local minimum, this may lead in some cases to performance which is inferior to the local minima of the non-convex formulation.},
archivePrefix = {arXiv},
arxivId = {0812.1869},
author = {Bach, Francis and Mairal, Julien and Ponce, Jean},
eprint = {0812.1869},
file = {:Users/wangy42/Downloads/0812.1869.pdf:pdf},
pages = {1--12},
title = {{Convex Sparse Matrix Factorizations}},
url = {http://arxiv.org/abs/0812.1869},
year = {2008}
}
@article{Lawrence2004,
author = {Lawrence, Nd and Jordan, Mi},
file = {:Users/wangy42/Downloads/2605-semi-supervised-learning-via-gaussian-processes.pdf:pdf},
journal = {Nips},
title = {{Semi-supervised Learning via Gaussian Processes.}},
url = {https://papers.nips.cc/paper/2605-semi-supervised-learning-via-gaussian-processes.pdf},
year = {2004}
}
@article{Wang2014,
author = {Wang, Yang and Pei, Jian and Lin, Xuemin and Zhang, Qing and Zhang, W},
file = {:Users/wangy42/Downloads/Multiple view PAKDD14.pdf:pdf},
journal = {Advances in Knowledge \ldots},
title = {{An Iterative Fusion Approach to Graph-Based Semi-Supervised Learning from Multiple Views}},
url = {http://link.springer.com/chapter/10.1007/978-3-319-06605-9\_14},
year = {2014}
}
@article{Althaus2009,
author = {Althaus, Ernst and Klau, Gunnar W and Kohlbacher, Oliver and Lenhof, Hans-peter and Reinert, Knut},
file = {:Users/wangy42/Documents/papers/RNA\_Secondary\_Structure/chp\_IP.pdf:pdf},
journal = {Lecture Notes In Computer Science},
pages = {199--218},
title = {{Integer Linear Programming in Computational Biology}},
volume = {5760},
year = {2009}
}
@article{Greene2015,
abstract = {Tissue and cell-type identity lie at the core of human physiology and disease. Understanding the genetic underpinnings of complex tissues and individual cell lineages is crucial for developing improved diagnostics and therapeutics. We present genome-wide functional interaction networks for 144 human tissues and cell types developed using a data-driven Bayesian methodology that integrates thousands of diverse experiments spanning tissue and disease states. Tissue-specific networks predict lineage-specific responses to perturbation, identify the changing functional roles of genes across tissues and illuminate relationships among diseases. We introduce NetWAS, which combines genes with nominally significant genome-wide association study (GWAS) P values and tissue-specific networks to identify disease-gene associations more accurately than GWAS alone. Our webserver, GIANT, provides an interface to human tissue networks through multi-gene queries, network visualization, analysis tools including NetWAS and downloadable networks. GIANT enables systematic exploration of the landscape of interacting genes that shape specialized cellular functions across more than a hundred human tissues and cell types.},
author = {Greene, Casey S and Krishnan, Arjun and Wong, Aaron K and Ricciotti, Emanuela and Zelaya, Rene a and Himmelstein, Daniel S and Zhang, Ran and Hartmann, Boris M and Zaslavsky, Elena and Sealfon, Stuart C and Chasman, Daniel I and FitzGerald, Garret a and Dolinski, Kara and Grosser, Tilo and Troyanskaya, Olga G},
doi = {10.1038/ng.3259},
file = {:Users/wangy42/Downloads/ng.3259.pdf:pdf},
isbn = {0304-3797$\backslash$r1469-5898},
issn = {1546-1718},
journal = {Nature genetics},
number = {6},
pages = {569--76},
pmid = {25915600},
publisher = {Nature Publishing Group},
title = {{Understanding multicellular function and disease with human tissue-specific networks.}},
url = {http://www.nature.com/doifinder/10.1038/ng.3259$\backslash$nhttp://www.ncbi.nlm.nih.gov/pubmed/25915600$\backslash$nhttp://www.pubmedcentral.nih.gov/articlerender.fcgi?artid=PMC4828725},
volume = {47},
year = {2015}
}
@article{Couderc2002,
abstract = {The bric \`{a} brac (bab) locus acts as a homeotic and morphogenetic regulator in the development of ovaries, appendages and the abdomen. It consists of two structurally and functionally related genes, bab1 and bab2, each of which encodes a single nuclear protein. Bab1 and Bab2 have two conserved domains in common, a BTB/POZ domain and a Psq domain, a motif that characterizes a subfamily of BTB/POZ domain proteins in Drosophila. The tissue distribution of Bab1 and Bab2 overlaps, with Bab1 being expressed in a subpattern of Bab2. Analysis of a series of mutations indicates that the two bab genes have synergistic, distinct and redundant functions during imaginal development. Interestingly, several reproduction-related traits that are sexually dimorphic or show diversity among Drosophila species are highly sensitive to changes in the bab gene dose, suggesting that alterations in bab activity may contribute to evolutionary modification of sex-related morphology.},
author = {Couderc, Jean-Louis and Godt, Dorothea and Zollman, Susan and Chen, Jiong and Li, Michelle and Tiong, Stanley and Cramton, Sarah E and Sahut-Barnola, Isabelle and Laski, Frank a},
file = {:Users/wangy42/Downloads/2419.full.pdf:pdf},
isbn = {0950-1991 (Print)$\backslash$n0950-1991 (Linking)},
issn = {0950-1991},
journal = {Development (Cambridge, England)},
keywords = {abdomen,anteroposterior and proximodistal patterning,bric \`{a} brac,btb,domain,drosophila,legs,ovaries,poz,psq domain,secondary sexual,traits},
pages = {2419--2433},
pmid = {11973274},
title = {{The bric \`{a} brac locus consists of two paralogous genes encoding BTB/POZ domain proteins and acts as a homeotic and morphogenetic regulator of imaginal development in Drosophila.}},
volume = {129},
year = {2002}
}

% 28359147 
@Article{pmid28359147,
   Author="Ko, J. Y.  and Oh, S.  and Yoo, K. H. ",
   Title="{{F}unctional {E}nhancers {A}s {M}aster {R}egulators of {T}issue-{S}pecific {G}ene {R}egulation and {C}ancer {D}evelopment}",
   Journal="Mol Cells",
   Year="2017",
   Volume="40",
   Number="3",
   Pages="169--177",
   Month="Mar"
}


@article{10.1093/nar/gki658,
    author = {Qian, Jiang and Esumi, Noriko and Chen, Yangjian and Wang, Qingliang and Chowers, Itay and Zack, Donald J.},
    title = "{Identification of regulatory targets of tissue-specific transcription factors: application to retina-specific gene regulation}",
    journal = {Nucleic Acids Research},
    volume = {33},
    number = {11},
    pages = {3479-3491},
    year = {2005},
    month = {01},
    abstract = "{Identification of tissue-specific gene regulatory networks can yield insights into the molecular basis of a tissue's development, function and pathology. Here, we present a computational approach designed to identify potential regulatory target genes of photoreceptor cell-specific transcription factors (TFs). The approach is based on the hypothesis that genes related to the retina in terms of expression, disease and/or function are more likely to be the targets of retina-specific TFs than other genes. A list of genes that are preferentially expressed in retina was obtained by integrating expressed sequence tag, SAGE and microarray datasets. The regulatory targets of retina-specific TFs are enriched in this set of retina-related genes. A Bayesian approach was employed to integrate information about binding site location relative to a gene's transcription start site. Our method was applied to three retina-specific TFs, CRX, NRL and NR2E3, and a number of potential targets were predicted. To experimentally assess the validity of the bioinformatic predictions, mobility shift, transient transfection and chromatin immunoprecipitation assays were performed with five predicted CRX targets, and the results were suggestive of CRX regulation in 5/5, 3/5 and 4/5 cases, respectively. Together, these experiments strongly suggest that RP1, GUCY2D, ABCA4 are novel targets of CRX.}",
    issn = {0305-1048},
    doi = {10.1093/nar/gki658},
    url = {https://doi.org/10.1093/nar/gki658},
    eprint = {https://academic.oup.com/nar/article-pdf/33/11/3479/3861944/gki658.pdf},
}


% 29069589 
@Article{pmid29069589,
   Author="Sonawane, A. R.  and Platig, J.  and Fagny, M.  and Chen, C. Y.  and Paulson, J. N.  and Lopes-Ramos, C. M.  and DeMeo, D. L.  and Quackenbush, J.  and Glass, K.  and Kuijjer, M. L. ",
   Title="{{U}nderstanding {T}issue-{S}pecific {G}ene {R}egulation}",
   Journal="Cell Rep",
   Year="2017",
   Volume="21",
   Number="4",
   Pages="1077--1088",
   Month="Oct"
}

@article{Davis2011,
abstract = {Many important real-world systems, modeled naturally as complex networks, have heterogeneous interactions and complicated dependency structures. Link prediction in such networks must model the influences between heterogenous relationships and distinguish the formation mechanisms of each link type, a task which is beyond the simple topological features commonly used to score potential links. In this paper, we introduce a novel probabilistically weighted extension of the Adamic/Adar measure for heterogenous information networks, which we use to demonstrate the potential benefits of diverse evidence, particularly in cases where homogeneous relationships are very sparse. However, we also expose some fundamental flaws of traditional a priori link prediction. In accordance with previous research on homogeneous networks, we further demonstrate that a supervised approach to link prediction can enhance performance and is easily extended to the heterogeneous case. Finally, we present results on three diverse, real-world heterogeneous information networks and discuss the trends and tradeoffs of supervised and unsupervised link prediction in a multi-relational setting.},
author = {Davis, Darcy and Lichtenwalter, Ryan and Chawla, Nitesh V.},
doi = {10.1109/ASONAM.2011.107},
file = {:Users/wangy42/Downloads/ASONAM11b.pdf:pdf},
isbn = {978-0-7695-4375-8},
journal = {2011 International Conference on Advances in Social Networks Analysis and Mining},
keywords = {classification,heterogeneous information networks,link prediction},
pages = {281--288},
title = {{Multi-relational Link Prediction in Heterogeneous Information Networks}},
year = {2011}
}
@article{Lorenz2012,
abstract = {MOTIVATION: While there are numerous programs that can predict RNA or DNA secondary structures, a program that predicts RNA/DNA hetero-dimers is still missing. The lack of easy to use tools for predicting their structure may be in part responsible for the small number of reports of biologically relevant RNA/DNA hetero-dimers.$\backslash$n$\backslash$nRESULTS: We present here an extension to the widely used ViennaRNA Package (Lorenz et al., 2011) for the prediction of the structure of RNA/DNA hetero-dimers.$\backslash$n$\backslash$nAVAILABILITY: http://www.tbi.univie.ac.at/\~{}ronny/RNA/vrna2.html$\backslash$n$\backslash$nCONTACT: ronny@tbi.univie.ac.at, berni@bioinf.uni-leipzig.de$\backslash$n$\backslash$nSUPPLEMENTARY INFORMATION: Supplementary data are available at Bioinformatics online.},
author = {Lorenz, Ronny and Hofacker, Ivo L and Bernhart, Stephan H},
doi = {10.1093/bioinformatics/bts466},
file = {:Users/wangy42/Downloads/Bioinformatics-2012-Lorenz-2530-1.pdf:pdf},
isbn = {1367-4811 (Electronic)$\backslash$r1367-4803 (Linking)},
issn = {1367-4811},
journal = {Bioinformatics (Oxford, England)},
keywords = {Algorithms,Computational Biology,Computational Biology: methods,DNA,DNA: chemistry,Dimerization,RNA,RNA Folding,RNA: chemistry,Software},
number = {19},
pages = {2530--1},
pmid = {22829626},
title = {{Folding RNA/DNA hybrid duplexes.}},
url = {http://www.ncbi.nlm.nih.gov/pubmed/22829626},
volume = {28},
year = {2012}
}
@article{Dhillon2011,
abstract = {Recently, there has been substantial interest in using large amounts of unlabeled data to learnword representations which can then be used as features in supervised classifiers for NLP tasks. However, most current approaches are slow to train, do not model the context of the word, and lack theoretical grounding. In this paper, we present a new learning method, Low Rank Multi-View Learning (LR-MVL) which uses a fast spectral method to estimate low dimensional context-specific word representations from unlabeled data. These representation features can then be used with any supervised learner. LR-MVL is extremely fast, gives guaranteed convergence to a global optimum, is theoretically elegant, and achieves state-of- the-art performance on named entity recognition (NER) and chunking problems. 1},
author = {Dhillon, P and Foster, Dp and Ungar, Lh},
file = {:Users/wangy42/Downloads/4193-multi-view-learning-of-word-embeddings-via-cca.pdf:pdf},
isbn = {9781618395993},
journal = {Advances in Neural Information \ldots},
pages = {1--10},
title = {{Multi-view learning of word embeddings via CCA}},
url = {http://papers.nips.cc/paper/4193-multi-view-learning-of-word-embeddings-via-cca},
year = {2011}
}
@article{Tibshirani2014,
author = {Tibshirani, Ryan},
file = {:Users/wangy42/Downloads/sparsity.pdf:pdf},
pages = {1--15},
title = {{Sparsity and the Lasso}},
year = {2014}
}
@article{Richard2012,
abstract = {The paper introduces a penalized matrix estimation procedure aiming at solutions which are sparse and low-rank at the same time. Such structures arise in the context of social networks or protein interactions where underlying graphs have adjacency matrices which are block-diagonal in the appropriate basis. We introduce a convex mixed penalty which involves \$\backslash ell\_1\$-norm and trace norm simultaneously. We obtain an oracle inequality which indicates how the two effects interact according to the nature of the target matrix. We bound generalization error in the link prediction problem. We also develop proximal descent strategies to solve the optimization problem efficiently and evaluate performance on synthetic and real data sets.},
archivePrefix = {arXiv},
arxivId = {1206.6474},
author = {Richard, Emile and Paris, Ecole Centrale and Vayatis, Nicolas and Savalle, Pierre-Andre},
eprint = {1206.6474},
file = {:Users/wangy42/Downloads/674.pdf:pdf},
isbn = {978-1-4503-1285-1},
journal = {Proceedings of the 29th International Conference on Machine Learning (ICML-12)},
pages = {1351--1358},
title = {{Estimation of Simultaneously Sparse and Low Rank Matrices}},
year = {2012}
}
@article{Zhou2005,
abstract = {Page 1. - with Training Examples Zhi-Hua Zhou 1 De-Chuan Zhan 1 Qiang Yang 2 1 National Key},
author = {Zhou, Zhi-hua and Zhan, De-chuan and Yang, Qiang},
file = {:Users/wangy42/Downloads/AAAI07-107.pdf:pdf},
isbn = {978-1-57735-323-2},
journal = {Artificial Intelligence},
keywords = {Machine Learning,Technical Papers},
number = {1},
pages = {675--680},
title = {{Semi-Supervised Learning with Very Few Labeled Training Examples}},
url = {http://www.aaai.org/Papers/AAAI/2007/AAAI07-107.pdf},
volume = {22},
year = {2005}
}
@article{Hecker2009,
abstract = {Systems biology aims to develop mathematical models of biological systems by integrating experimental and theoretical techniques. During the last decade, many systems biological approaches that base on genome-wide data have been developed to unravel the complexity of gene regulation. This review deals with the reconstruction of gene regulatory networks (GRNs) from experimental data through computational methods. Standard GRN inference methods primarily use gene expression data derived from microarrays. However, the incorporation of additional information from heterogeneous data sources, e.g. genome sequence and protein-DNA interaction data, clearly supports the network inference process. This review focuses on promising modelling approaches that use such diverse types of molecular biological information. In particular, approaches are discussed that enable the modelling of the dynamics of gene regulatory systems. The review provides an overview of common modelling schemes and learning algorithms and outlines current challenges in GRN modelling. © 2008 Elsevier Ireland Ltd. All rights reserved.},
author = {Hecker, Michael and Lambeck, Sandro and Toepfer, Susanne and van Someren, Eugene and Guthke, Reinhard},
doi = {10.1016/j.biosystems.2008.12.004},
file = {:Users/wangy42/Downloads/1-s2.0-S0303264708002608-main.pdf:pdf},
isbn = {1872-8324 (Electronic)$\backslash$n0303-2647 (Linking)},
issn = {03032647},
journal = {BioSystems},
keywords = {Biological modelling,Knowledge integration,Reverse engineering,Systems biology},
number = {1},
pages = {86--103},
pmid = {19150482},
title = {{Gene regulatory network inference: Data integration in dynamic models-A review}},
volume = {96},
year = {2009}
}
@article{Weinreb2015,
abstract = {Non-coding RNAs are ubiquitous, but the discovery of new RNA gene sequences far outpaces the research on the structure and functional interactions of these RNA gene sequences. We mine the evolutionary sequence record to derive precise information about the function and structure of RNAs and RNA-protein complexes. As in protein structure prediction, we use maximum entropy global probability models of sequence co-variation to infer evolutionarily constrained nucleotide-nucleotide interactions within RNA molecules and nucleotide-amino acid interactions in RNA-protein complexes. The predicted contacts allow all-atom blinded 3D structure prediction at good accuracy for several known RNA structures and RNA-protein complexes. For unknown structures, we predict contacts in 160 non-coding RNA families. Beyond 3D structure prediction, evolutionary couplings help identify important functional interactions-e.g., at switch points in riboswitches and at a complex nucleation site in HIV. Aided by increasing sequence accumulation, evolutionary coupling analysis can accelerate the discovery of functional interactions and 3D structures involving RNA. The evolutionary signals for RNA 3D structure and interactions are detected by applying new algorithms to the analysis of thousands of genomes. This approach pinpoints an important interaction for HIV genome transport and predicts 3D contacts for hundreds of RNAs with unknown structure.},
archivePrefix = {arXiv},
arxivId = {1510.01420},
author = {Weinreb, Caleb and Riesselman, Adam J. and Ingraham, John B. and Gross, Torsten and Sander, Chris and Marks, Debora S.},
doi = {10.1016/j.cell.2016.03.030},
eprint = {1510.01420},
file = {:Users/wangy42/Downloads/1-s2.0-S0092867416303282-main.pdf:pdf},
issn = {10974172},
journal = {Cell},
number = {4},
pages = {963--975},
pmid = {27087444},
publisher = {Elsevier Inc.},
title = {{3D RNA and Functional Interactions from Evolutionary Couplings}},
url = {http://dx.doi.org/10.1016/j.cell.2016.03.030},
volume = {165},
year = {2015}
}
@article{Nechaev2013,
author = {Nechaev, S. K. and Sobolevski, a. N. and Valba, O. V.},
doi = {10.1103/PhysRevE.87.012102},
file = {:Users/wangy42/Documents/papers/RNA\_Secondary\_Structure/PhysRevE.87.012102.pdf:pdf},
issn = {15393755},
journal = {Physical Review E - Statistical, Nonlinear, and Soft Matter Physics},
number = {1},
pages = {1--9},
title = {{Planar diagrams from optimization for concave potentials}},
volume = {87},
year = {2013}
}
@book{Co-investigator2013,
abstract = {Predicting the binding mode of flexible polypeptides to proteins is an important task that falls outside the domain of applicability of most small molecule and protein−protein docking tools. Here, we test the small molecule flexible ligand docking program Glide on a set of 19 non-$\alpha$-helical peptides and systematically improve pose prediction accuracy by enhancing Glide sampling for flexible polypeptides. In addition, scoring of the poses was improved by post-processing with physics-based implicit solvent MM- GBSA calculations. Using the best RMSD among the top 10 scoring poses as a metric, the success rate (RMSD ≤ 2.0 \AA for the interface backbone atoms) increased from 21\% with default Glide SP settings to 58\% with the enhanced peptide sampling and scoring protocol in the case of redocking to the native protein structure. This approaches the accuracy of the recently developed Rosetta FlexPepDock method (63\% success for these 19 peptides) while being over 100 times faster. Cross-docking was performed for a subset of cases where an unbound receptor structure was available, and in that case, 40\% of peptides were docked successfully. We analyze the results and find that the optimized polypeptide protocol is most accurate for extended peptides of limited size and number of formal charges, defining a domain of applicability for this approach.},
archivePrefix = {arXiv},
arxivId = {arXiv:1011.1669v3},
author = {Co-investigator, New},
booktitle = {Journal of Chemical Information and Modeling},
doi = {10.1017/CBO9781107415324.004},
eprint = {arXiv:1011.1669v3},
file = {:Users/wangy42/Downloads/bok\%3A978-3-642-82803-4.pdf:pdf},
isbn = {9788578110796},
issn = {1098-6596},
keywords = {icle},
pages = {1689--1699},
pmid = {25246403},
title = {{No Title No Title}},
volume = {53},
year = {2013}
}
@article{Arrieta-Ortiz2015a,
abstract = {Organisms from all domains of life use gene regulation networks to control cell growth, identity, function, and responses to environmental challenges. Although accurate global regulatory models would provide critical evolutionary and functional insights, they remain incomplete, even for the best studied organisms. Efforts to build comprehensive networks are confounded by challenges including network scale, degree of connectivity, complexity of organism-environment interactions, and difficulty of estimating the activity of regulatory factors. Taking advantage of the large number of known regulatory interactions in Bacillus subtilis and two transcriptomics datasets (including one with 38 separate experiments collected specifically for this study), we use a new combination of network component analysis and model selection to simultaneously estimate transcription factor activities and learn a substantially expanded transcriptional regulatory network for this bacterium. In total, we predict 2,258 novel regulatory interactions and recall 74\% of the previously known interactions. We obtained experimental support for 391 (out of 635 evaluated) novel regulatory edges (62\% accuracy), thus significantly increasing our understanding of various cell processes, such as spore formation.},
annote = {NULL},
author = {Arrieta-Ortiz, Mario L. and Hafemeister, Christoph and Bate, Ashley Rose and Chu, Timothy and Greenfield, Alex and Shuster, Bentley and Barry, Samantha N. and Gallitto, Matthew and Liu, Brian and Kacmarczyk, Thadeous and Santoriello, Francis and Chen, Jie and Rodrigues, Christopher D a and Sato, Tsutomu and Rudner, David Z. and Driks, Adam and Bonneau, Richard and Eichenberger, Patrick},
doi = {10.15252/msb.20156236},
file = {:Users/wangy42/Downloads/839.full(1).pdf:pdf},
isbn = {1744-4292 (Electronic)$\backslash$r1744-4292 (Linking)},
issn = {1744-4292},
journal = {Molecular systems biology},
keywords = {Bacillus subtilis,network inference,sporulation,transcriptional networks},
number = {11},
pages = {839},
pmid = {26577401},
title = {{An experimentally supported model of the Bacillus subtilis global transcriptional regulatory network.}},
url = {http://msb.embopress.org/cgi/doi/10.15252/msb.20156236$\backslash$nhttp://www.ncbi.nlm.nih.gov/pubmed/26577401$\backslash$nhttp://www.pubmedcentral.nih.gov/articlerender.fcgi?artid=PMC4670728},
volume = {11},
year = {2015}
}
@article{Zhou2015,
abstract = {Identifying functional effects of noncoding variants is a major challenge in human genetics. To predict the noncoding-variant effects de novo from sequence, we developed a deep learning-based algorithmic framework, DeepSEA (http://deepsea.princeton.edu/), that directly learns a regulatory sequence code from large-scale chromatin-profiling data, enabling prediction of chromatin effects of sequence alterations with single-nucleotide sensitivity. We further used this capability to improve prioritization of functional variants including expression quantitative trait loci (eQTLs) and disease-associated variants.},
author = {Zhou, Jian and Troyanskaya, Olga G},
doi = {10.1038/nmeth.3547},
file = {:Users/wangy42/Downloads/nmeth.3547.pdf:pdf},
isbn = {1548-7105 (Electronic)
1548-7091 (Linking)},
issn = {1548-7105},
journal = {Nature methods},
number = {10},
pages = {931--4},
pmid = {26301843},
title = {{Predicting effects of noncoding variants with deep learning-based sequence model.}},
url = {http://dx.doi.org/10.1038/nmeth.3547$\backslash$nhttp://www.ncbi.nlm.nih.gov/pubmed/26301843},
volume = {12},
year = {2015}
}
@article{Nechaev2013a,
archivePrefix = {arXiv},
arxivId = {1203.3248},
author = {Nechaev, S. K. and Sobolevski, a. N. and Valba, O. V.},
doi = {10.1103/PhysRevE.87.012102},
eprint = {1203.3248},
file = {:Users/wangy42/Documents/papers/RNA\_Secondary\_Structure/1203.3248.pdf:pdf},
issn = {15393755},
journal = {Physical Review E - Statistical, Nonlinear, and Soft Matter Physics},
number = {1},
pages = {1--10},
title = {{Planar diagrams from optimization for concave potentials}},
volume = {87},
year = {2013}
}
@article{Busch2008,
author = {Busch, a. and Richter, a. S. and Backofen, R.},
doi = {10.1093/bioinformatics/btn544},
file = {:Users/wangy42/Downloads/btn544.pdf:pdf},
issn = {1367-4803},
journal = {Bioinformatics},
number = {24},
pages = {2849--2856},
title = {{IntaRNA: efficient prediction of bacterial sRNA targets incorporating target site accessibility and seed regions}},
url = {http://bioinformatics.oxfordjournals.org/cgi/doi/10.1093/bioinformatics/btn544},
volume = {24},
year = {2008}
}
@article{Das2015,
abstract = {BACKGROUND: With the explosion of genomic data over the last decade, there has been a tremendous amount of effort to understand the molecular basis of cancer using informatics approaches. However, this has proven to be extremely difficult primarily because of the varied etiology and vast genetic heterogeneity of different cancers and even within the same cancer. One particularly challenging problem is to predict prognostic outcome of the disease for different patients.$\backslash$n$\backslash$nRESULTS: Here, we present ENCAPP, an elastic-net-based approach that combines the reference human protein interactome network with gene expression data to accurately predict prognosis for different human cancers. Our method identifies functional modules that are differentially expressed between patients with good and bad prognosis and uses these to fit a regression model that can be used to predict prognosis for breast, colon, rectal, and ovarian cancers. Using this model, ENCAPP can also identify prognostic biomarkers with a high degree of confidence, which can be used to generate downstream mechanistic and therapeutic insights.$\backslash$n$\backslash$nCONCLUSION: ENCAPP is a robust method that can accurately predict prognostic outcome and identify biomarkers for different human cancers.},
author = {Das, Jishnu and Gayvert, Kaitlyn M and Bunea, Florentina and Wegkamp, Marten H and Yu, Haiyuan},
doi = {10.1186/s12864-015-1465-9},
file = {:Users/wangy42/Downloads/art\%3A10.1186\%2Fs12864-015-1465-9.pdf:pdf},
issn = {1471-2164},
journal = {BMC genomics},
keywords = {Cancer genomics,Elastic net Background,Gene expression,Prognosis prediction,Protein interaction network},
number = {1},
pages = {263},
pmid = {25887568},
title = {{ENCAPP: elastic-net-based prognosis prediction and biomarker discovery for human cancers.}},
url = {http://www.biomedcentral.com/1471-2164/16/263},
volume = {16},
year = {2015}
}
@article{Manuscript2010,
archivePrefix = {arXiv},
arxivId = {NIHMS150003},
author = {Manuscript, Author and Syndromes, Gastrointestinal Polyposis},
doi = {10.1097/MPG.0b013e3181a15ae8.Screening},
eprint = {NIHMS150003},
file = {:Users/wangy42/Downloads/nihms255027.pdf:pdf},
isbn = {3143627344},
issn = {1878-5832},
keywords = {adenoma,familial polyposis,for an inherited polyposis,genetic screening,genetic testing of children,in children,primary morbidity,syndrome in which the,testing for polyposis syndromes,the ethics of genetic},
number = {Suppl 2},
pages = {1--6},
pmid = {21959306},
title = {{NIH Public Access}},
volume = {48},
year = {2010}
}
@article{Bao,
abstract = {—In recent years, sparse coding has been widely used in many applications ranging from image processing to pattern recognition. Most existing sparse coding based applications require solving a class of challenging non-smooth and non-convex optimization problems. Despite the fact that many numerical methods have been developed for solving these problems, it remains an open problem to find a numerical method which is not only empirically fast, but also has mathematically guaranteed strong convergence. In this paper, we propose an alternating iteration scheme for solving such problems. A rigorous convergence analysis shows that the proposed method satisfies the global convergence property: the whole sequence of iterates is convergent and converges to a critical point. Besides the theoretical soundness, the practical benefit of the proposed method is validated in applications including image restoration and recognition. Experiments show that the proposed method achieves similar results with less computation when compared to widely used methods such as K-SVD.},
author = {Bao, Chenglong and Ji, Hui and Quan, Yuhui and Shen, Zuowei},
file = {:Users/wangy42/Downloads/BJQS1.pdf:pdf},
keywords = {Index Terms—dictionary learning,convergence analysis,non-convex optimization,sparse coding},
number = {1},
pages = {1--14},
title = {{Dictionary learning for sparse coding: Algorithms and convergence analysis}}
}
@article{Miller2009,
author = {Miller, K T and Griffiths, T L},
file = {:Users/wangy42/Downloads/miller-griffiths-jordan-nips10.pdf:pdf},
journal = {Advances in Neural Information},
pages = {1--9},
title = {{Nonparametric latent feature models for link prediction}},
url = {http://citeseerx.ist.psu.edu/viewdoc/download?doi=10.1.1.154.1317\&amp;rep=rep1\&amp;type=pdf},
year = {2009}
}
@article{Noor2013,
abstract = {Motivation: Network component analysis (NCA) is an efficient method of reconstructing the transcription factor activity (TFA), which makes use of the gene expression data and prior information available about transcription factor (TF)–gene regulations. Most of the contemporary algorithms either exhibit the drawback of inconsistency and poor reliability, or suffer from prohibitive computational complexity. In addition, the existing algorithms do not possess the ability to counteract the presence of outliers in the microarray data. Hence, robust and computationally efficient algorithms are needed to enable practical applications.$\backslash$nResults: We propose ROBust Network Component Analysis (ROBNCA), a novel iterative algorithm that explicitly models the possible outliers in the microarray data. An attractive feature of the ROBNCA algorithm is the derivation of a closed form solution for estimating the connectivity matrix, which was not available in prior contributions. The ROBNCA algorithm is compared with FastNCA and the non-iterative NCA (NI-NCA). ROBNCA estimates the TF activity profiles as well as the TF–gene control strength matrix with a much higher degree of accuracy than FastNCA and NI-NCA, irrespective of varying noise, correlation and/or amount of outliers in case of synthetic data. The ROBNCA algorithm is also tested on Saccharomyces cerevisiae data and Escherichia coli data, and it is observed to outperform the existing algorithms. The run time of the ROBNCA algorithm is comparable with that of FastNCA, and is hundreds of times faster than NI-NCA.$\backslash$nAvailability: The ROBNCA software is available at http://people.tamu.edu/∼amina/ROBNCA$\backslash$nContact: serpedin@ece.tamu.edu$\backslash$nSupplementary information: Supplementary data are available at Bioinformatics online.},
author = {Noor, Amina and Ahmad, Aitzaz and Serpedin, Erchin and Nounou, Mohamed and Nounou, Hazem},
doi = {10.1109/GENSIPS.2013.6735919},
file = {:Users/wangy42/Downloads/Bioinformatics-2013-Noor-2410-8.pdf:pdf},
isbn = {9781479934621},
issn = {21503001},
journal = {Proceedings - IEEE International Workshop on Genomic Signal Processing and Statistics},
number = {19},
pages = {19--22},
pmid = {23940252},
title = {{ROBNCA: Robust network component analysis for recovering transcription factor activities}},
volume = {29},
year = {2013}
}
@article{Kakade2007,
abstract = {In the multi-view regression problem, we have a regression problem where the input variable (which is a real vector) can be partitioned into two different views, where it is assumed that either view of the input is sufficient to make accurate predictions this is essentially (a significantly weaker version of) the co-training assumption for the regression problem. We provide a semi-supervised algorithm which first uses unlabeled data to learn a norm (or, equivalently, a kernel) and then uses labeled data in a ridge regression algorithm (with this induced norm) to provide the predictor. The unlabeled data is used via canonical correlation analysis (CCA, which is a closely related to PCA for two random variables) to derive an appropriate norm over functions. We are able to characterize the intrinsic dimensionality of the subsequent ridge regression problem (which uses this norm) by the correlation coefficients provided by CCA in a rather simple expression. Interestingly, the norm used by the ridge regression algorithm is derived from CCA, unlike in standard kernel methods where a special apriori norm is assumed (i.e. a Banach space is assumed). We discuss how this result shows that unlabeled data can decrease the sample complexity.},
author = {Kakade, Sm and Foster, Dp},
doi = {10.1007/978-3-540-72927-3\_8},
file = {:Users/wangy42/Downloads/regression\_cca.pdf:pdf},
isbn = {9783540729259},
issn = {03029743},
journal = {Learning Theory},
number = {1},
pages = {1--15},
title = {{Multi-view regression via canonical correlation analysis}},
url = {http://link.springer.com/chapter/10.1007/978-3-540-72927-3\_8},
year = {2007}
}
@article{Fekete2000,
abstract = {We present an implementation of McCaskill's algorithm for computing the base pair probabilities of an RNA molecule for massively parallel message passing architectures. The program can be used to routinely fold RNA sequences of more than 10,000 nucleotides. Applications to complete viral genomes are discussed.},
author = {Fekete, M and Hofacker, I L and Stadler, P F},
doi = {10.1089/10665270050081441},
file = {:Users/wangy42/Downloads/Fekete\_00a.pdf:pdf},
isbn = {1066-5277 (Print)$\backslash$r1066-5277 (Linking)},
issn = {1066-5277},
journal = {Journal of computational biology : a journal of computational molecular cell biology},
keywords = {message passing,mpi,parallel computing,rna folding,rna partition function,rna secondary structure},
number = {1-2},
pages = {171--182},
pmid = {10890394},
title = {{Prediction of RNA base pairing probabilities on massively parallel computers.}},
volume = {7},
year = {2000}
}
@article{Zheng2013,
abstract = {We address the problem of predicting new drug-target interactions from three inputs: known interactions, similarities over drugs and those over targets. This setting has been considered by many meth- ods, which however have a common problem of allowing to have only one similarity matrix over drugs and that over targets. The key idea of our approach is to use more than one similarity matri- ces over drugs as well as those over targets, where weights over the multiple similarity matrices are estimated from data to auto- matically select similarities, which are effective for improving the performance of predicting drug-target interactions. We propose a factor model, named Multiple Similarities Collaborative Matrix Factorization (MSCMF), which projects drugs and targets into a common low-rank feature space, which is further consistent with weighted similarity matrices over drugs and those over targets. These two low-rank matrices and weights over similarity matrices are es- timated by an alternating least squares algorithm. Our approach allows to predict drug-target interactions by the two low-rank ma- trices collaboratively and to detect similarities which are important for predicting drug-target interactions. This approach is general and applicable to any binary relations with similarities over ele- ments, being found in many applications, such as recommender systems. In fact, MSCMF is an extension of weighted low-rank approximation for one-class collaborative filtering. We extensively evaluated the performance of MSCMF by using both synthetic and real datasets. Experimental results showed nice properties ofMSCMF on selecting similarities useful in improving the predictive perfor- mance and the performance advantage of MSCMF over six state- of-the-art methods for predicting drug-target interactions. Categories},
author = {Zheng, Xiaodong},
doi = {10.1145/2487575.2487670},
file = {:Users/wangy42/Downloads/kdd13.pdf:pdf},
isbn = {9781450321747},
journal = {Proceeding KDD '13 Proceedings of the 19th ACM SIGKDD international conference on Knowledge discovery and data mining},
keywords = {chemoinformatics,drug-target interaction,multiple types of similarities,over drugs and targets,proximation,weighted low-rank ap-},
pages = {1025--1033},
title = {{Collaborative Matrix Factorization with Multiple Similarities for Predicting Drug-Target Interactions}},
url = {http://dl.acm.org/citation.cfm?id=2487670},
year = {2013}
}
@article{Muckstein2006,
author = {Muckstein, U. and Tafer, H. and Hackermuller, J. and Bernhart, S. H. and Stadler, P. F. and Hofacker, I. L.},
doi = {10.1093/bioinformatics/btl024},
file = {:Users/wangy42/Downloads/Bioinformatics-2006-M\"{u}ckstein-1177-82(1).pdf:pdf},
issn = {1367-4803},
journal = {Bioinformatics},
number = {10},
pages = {1177--1182},
title = {{Thermodynamics of RNA-RNA binding}},
url = {http://bioinformatics.oxfordjournals.org/cgi/doi/10.1093/bioinformatics/btl024},
volume = {22},
year = {2006}
}
@article{Tak2014,
archivePrefix = {arXiv},
arxivId = {arXiv:1408.2467v1},
author = {Tak, Martin},
eprint = {arXiv:1408.2467v1},
file = {:Users/wangy42/Downloads/1408.2467v1.pdf:pdf},
pages = {1--15},
title = {{Inequality-Constrained Matrix Completion : Adding the Obvious Helps !}},
year = {2014}
}
@article{Wang2006,
abstract = {MOTIVATION: Small non-coding RNA (ncRNA) genes play important regulatory roles in a variety of cellular processes. However, detection of ncRNA genes is a great challenge to both experimental and computational approaches. In this study, we describe a new approach called positive sample only learning (PSoL) to predict ncRNA genes in the Escherichia coli genome. Although PSoL is a machine learning method for classification, it requires no negative training data, which, in general, is hard to define properly and affects the performance of machine learning dramatically. In addition, using the support vector machine (SVM) as the core learning algorithm, PSoL can integrate many different kinds of information to improve the accuracy of prediction. Besides the application of PSoL for predicting ncRNAs, PSoL is applicable to many other bioinformatics problems as well.$\backslash$n$\backslash$nRESULTS: The PSoL method is assessed by 5-fold cross-validation experiments which show that PSoL can achieve about 80\% accuracy in recovery of known ncRNAs. We compared PSoL predictions with five previously published results. The PSoL method has the highest percentage of predictions overlapping with those from other methods.},
author = {Wang, Chunlin and Ding, Chris and Meraz, Richard F and Holbrook, Stephen R},
doi = {10.1093/bioinformatics/btl441},
file = {:Users/wangy42/Downloads/Bioinformatics-2006-Wang-2590-6.pdf:pdf},
isbn = {1367-4811 (Electronic)$\backslash$r1367-4803 (Linking)},
issn = {1367-4811},
journal = {Bioinformatics (Oxford, England)},
keywords = {Algorithms,Artificial Intelligence,Base Sequence,Chromosome Mapping,Chromosome Mapping: methods,Escherichia coli,Escherichia coli: genetics,Molecular Sequence Data,Pattern Recognition, Automated,Pattern Recognition, Automated: methods,RNA, Bacterial,RNA, Bacterial: genetics,RNA, Untranslated,RNA, Untranslated: genetics,Sequence Alignment,Sequence Alignment: methods,Sequence Analysis, RNA,Sequence Analysis, RNA: methods},
number = {21},
pages = {2590--6},
pmid = {16945945},
title = {{PSoL: a positive sample only learning algorithm for finding non-coding RNA genes.}},
url = {http://www.ncbi.nlm.nih.gov/pubmed/16945945},
volume = {22},
year = {2006}
}
@article{Lu2008,
abstract = {Small interfering RNA (siRNA) are widely used to infer gene function. Here, insights in the equilibrium of siRNA-target hybridization are used for selection of efficient siRNA. The accessibilities of siRNA and target mRNA for hybridization, as measured by folding free energy change, are shown to be significantly correlated with efficacy. For this study, a partition function calculation that considers all possible secondary structures is used to predict target site accessibility; a significant improvement over calculations that consider only the predicted lowest free energy structure or a set of low free energy structures. The predicted thermodynamic features, in addition to siRNA sequence features, are used as input for a support vector machine that selects functional siRNA. The method works well for predicting efficient siRNA (efficacy >70\%) in a large siRNA data set from Novartis. The positive predictive value (percentage of sites predicted to be efficient for silencing that are) is as high as 87.6\%. The sensitivity and specificity are 22.7 and 96.5\%, respectively. When tested on data from different sources, the positive predictive value increased 8.1\% by adding equilibrium terms to 25 local sequence features. Prediction of hybridization affinity using partition functions is now available in the RNAstructure software package.},
author = {Lu, Zhi John and Mathews, David H},
doi = {10.1093/nar/gkm920},
file = {:Users/wangy42/Downloads/gkm920.pdf:pdf},
issn = {1362-4962},
journal = {Nucleic acids research},
keywords = {Algorithms,Artificial Intelligence,Nucleic Acid Conformation,Nucleic Acid Hybridization,RNA Interference,RNA, Messenger,RNA, Messenger: chemistry,RNA, Small Interfering,RNA, Small Interfering: chemistry,Thermodynamics},
number = {2},
pages = {640--7},
pmid = {18073195},
title = {{Efficient siRNA selection using hybridization thermodynamics.}},
url = {http://www.ncbi.nlm.nih.gov/pubmed/18073195},
volume = {36},
year = {2008}
}
@article{Andrews2000,
author = {Andrews, Justen and Bouffard, Gerard G and Cheadle, Chris and Lu, Jining and Becker, Kevin G and Oliver, Brian},
doi = {10.1101/gr.159800.2030},
file = {:Users/wangy42/Downloads/2030.full.pdf:pdf},
journal = {Genome Research},
number = {301},
pages = {2030--2043},
title = {{Gene Discovery Using Computational and Microarray Analysis of Transcription in the Drosophila melanogaster Testis}},
year = {2000}
}
@article{Weston2008,
author = {Weston, Jason},
doi = {10.1145/1390156.1390303},
file = {:Users/wangy42/Downloads/deep\_embed.pdf:pdf},
isbn = {9781605582054},
title = {{Deep Learning Via Semi Supervised Embedding}},
year = {2008}
}
@article{Ma2015,
author = {Ma, Jianzhu and Tang, Qingming and Wang, Sheng and Zhao, Feng and Xu, Jinbo},
file = {:Users/wangy42/Downloads/105.pdf:pdf},
isbn = {9780000000002},
journal = {Proceedings of the 31st Conference on Uncertainty in Artificial Intelligence (UAI '15)},
title = {{Structure learning constrained by node-specific degree distribution}},
url = {http://auai.org/uai2015/proceedings/papers/105.pdf},
year = {2015}
}
@article{Liao2003a,
abstract = {High-dimensional data sets generated by high-throughput technologies, such as DNA microarray, are often the outputs of complex networked systems driven by hidden regulatory signals. Traditional statistical methods for computing low-dimensional or hidden representations of these data sets, such as principal component analysis and independent component analysis, ignore the underlying network structures and provide decompositions based purely on a priori statistical constraints on the computed component signals. The resulting decomposition thus provides a phenomenological model for the observed data and does not necessarily contain physically or biologically meaningful signals. Here, we develop a method, called network component analysis, for uncovering hidden regulatory signals from outputs of networked systems, when only a partial knowledge of the underlying network topology is available. The a priori network structure information is first tested for compliance with a set of identifiability criteria. For networks that satisfy the criteria, the signals from the regulatory nodes and their strengths of influence on each output node can be faithfully reconstructed. This method is first validated experimentally by using the absorbance spectra of a network of various hemoglobin species. The method is then applied to microarray data generated from yeast Saccharamyces cerevisiae and the activities of various transcription factors during cell cycle are reconstructed by using recently discovered connectivity information for the underlying transcriptional regulatory networks.},
author = {Liao, James C and Boscolo, Riccardo and Yang, Young-Lyeol and Tran, Linh My and Sabatti, Chiara and Roychowdhury, Vwani P},
doi = {10.1073/pnas.2136632100},
file = {:Users/wangy42/Downloads/PNAS-2003-Liao-15522-7.pdf:pdf},
isbn = {0027-8424 (Print)$\backslash$n0027-8424 (Linking)},
issn = {0027-8424},
journal = {Proceedings of the National Academy of Sciences of the United States of America},
keywords = {CS,ICA,NCA,PCA,TFA,control strength,independent component analysis,network component analysis,principal component analysis,transcription factor activity},
number = {26},
pages = {15522--15527},
pmid = {14673099},
title = {{Network component analysis: reconstruction of regulatory signals in biological systems.}},
volume = {100},
year = {2003}
}
@article{Misra2013,
abstract = {BACKGROUND: Gene regulatory networks (GRNs) are models of molecule-gene interactions instrumental in the coordination of gene expression. Transcription factor (TF)-GRNs are an important subset of GRNs that characterize gene expression as the effect of TFs acting on their target genes. Although such networks can qualitatively summarize TF-gene interactions, it is highly desirable to quantitatively determine the strengths of the interactions in a TF-GRN as well as the magnitudes of TF activities. To our knowledge, such analysis is rare in plant biology. A computational methodology developed for this purpose is network component analysis (NCA), which has been used for studying large-scale microbial TF-GRNs to obtain nontrivial, mechanistic insights. In this work, we employed NCA to quantitatively analyze a plant TF-GRN important in floral development using available regulatory information from AGRIS, by processing previously reported gene expression data from four shoot apical meristem cell types.$\backslash$n$\backslash$nRESULTS: The NCA model satisfactorily accounted for gene expression measurements in a TF-GRN of seven TFs (LFY, AG, SEPALLATA3 [SEP3], AP2, AGL15, HY5 and AP3/PI) and 55 genes. NCA found strong interactions between certain TF-gene pairs including LFY → MYB17, AG → CRC, AP2 → RD20, AGL15 → RAV2 and HY5 → HLH1, and the direction of the interaction (activation or repression) for some AGL15 targets for which this information was not previously available. The activity trends of four TFs - LFY, AG, HY5 and AP3/PI as deduced by NCA correlated well with the changes in expression levels of the genes encoding these TFs across all four cell types; such a correlation was not observed for SEP3, AP2 and AGL15.$\backslash$n$\backslash$nCONCLUSIONS: For the first time, we have reported the use of NCA to quantitatively analyze a plant TF-GRN important in floral development for obtaining nontrivial information about connectivity strengths between TFs and their target genes as well as TF activity. However, since NCA relies on documented connectivity information about the underlying TF-GRN, it is currently limited in its application to larger plant networks because of the lack of documented connectivities. In the future, the identification of interactions between plant TFs and their target genes on a genome scale would allow the use of NCA to provide quantitative regulatory information about plant TF-GRNs, leading to improved insights on cellular regulatory programs.},
author = {Misra, Ashish and Sriram, Ganesh},
doi = {10.1186/1752-0509-7-126},
file = {:Users/wangy42/Downloads/art\%3A10.1186\%2F1752-0509-7-126.pdf:pdf},
isbn = {1752-0509},
issn = {1752-0509},
journal = {BMC Systems Biology},
keywords = {Arabidopsis,Arabidopsis Proteins,Arabidopsis Proteins: metabolism,Arabidopsis: genetics,Arabidopsis: metabolism,Computational Biology,Computational Biology: methods,Gene Regulatory Networks,Transcription Factors,Transcription Factors: metabolism},
number = {1},
pages = {126},
pmid = {24228871},
title = {{Network component analysis provides quantitative insights on an Arabidopsis transcription factor-gene regulatory network.}},
url = {http://www.biomedcentral.com/1752-0509/7/126},
volume = {7},
year = {2013}
}
@article{Markowetz2007,
author = {Markowetz, Florian and Spang, Rainer},
doi = {10.1186/1471-2105-8-S6-S5},
file = {:Users/wangy42/Downloads/799.full.pdf:pdf},
number = {February},
pages = {799--805},
title = {{Inferring cellular networks – a review}},
volume = {17},
year = {2007}
}
@article{Graveley2011,
abstract = {Drosophila melanogaster is one of the most well studied genetic model organisms; nonetheless, its genome still contains unannotated coding and non-coding genes, transcripts, exons and RNA editing sites. Full discovery and annotation are pre-requisites for understanding how the regulation of transcription, splicing and RNA editing directs the development of this complex organism. Here we used RNA-Seq, tiling microarrays and cDNA sequencing to explore the transcriptome in 30 distinct developmental stages. We identified 111,195 new elements, including thousands of genes, coding and non-coding transcripts, exons, splicing and editing events, and inferred protein isoforms that previously eluded discovery using established experimental, prediction and conservation-based approaches. These data substantially expand the number of known transcribed elements in the Drosophila genome and provide a high-resolution view of transcriptome dynamics throughout development.},
author = {Graveley, Brenton R and Brooks, Angela N and Carlson, Joseph W and Duff, Michael O and Landolin, Jane M and Yang, Li and Artieri, Carlo G and van Baren, Marijke J and Boley, Nathan and Booth, Benjamin W and Brown, James B and Cherbas, Lucy and Davis, Carrie a and Dobin, Alex and Li, Renhua and Lin, Wei and Malone, John H and Mattiuzzo, Nicolas R and Miller, David and Sturgill, David and Tuch, Brian B and Zaleski, Chris and Zhang, Dayu and Blanchette, Marco and Dudoit, Sandrine and Eads, Brian and Green, Richard E and Hammonds, Ann and Jiang, Lichun and Kapranov, Phil and Langton, Laura and Perrimon, Norbert and Sandler, Jeremy E and Wan, Kenneth H and Willingham, Aarron and Zhang, Yu and Zou, Yi and Andrews, Justen and Bickel, Peter J and Brenner, Steven E and Brent, Michael R and Cherbas, Peter and Gingeras, Thomas R and Hoskins, Roger a and Kaufman, Thomas C and Oliver, Brian and Celniker, Susan E},
doi = {10.1038/nature09715},
file = {:Users/wangy42/Downloads/nature09715.pdf:pdf},
isbn = {1474-760X},
issn = {0028-0836},
journal = {Nature},
keywords = {Alternative Splicing,Alternative Splicing: genetics,Animals,Base Sequence,Developmental,Developmental: genetic,Developmental: genetics,Drosophila Proteins,Drosophila Proteins: genetics,Drosophila melanogaster,Drosophila melanogaster: embryology,Drosophila melanogaster: genetics,Drosophila melanogaster: growth \& development,Exons,Exons: genetics,Female,Gene Expression Profiling,Gene Expression Regulation,Genes,Genetic,Genetic: genetics,Genome,Insect,Insect: genetics,Male,Messenger,Messenger: analysis,Messenger: genetics,MicroRNAs,MicroRNAs: genetics,Oligonucleotide Array Sequence Analysis,Protein Isoforms,Protein Isoforms: genetics,RNA,RNA Editing,RNA Editing: genetics,Sequence Analysis,Sex Characteristics,Small Untranslated,Small Untranslated: analysis,Small Untranslated: genetics,Transcription},
number = {7339},
pages = {473--9},
pmid = {21179090},
publisher = {Nature Publishing Group},
title = {{The developmental transcriptome of Drosophila melanogaster.}},
url = {http://www.pubmedcentral.nih.gov/articlerender.fcgi?artid=3075879\&tool=pmcentrez\&rendertype=abstract$\backslash$nhttp://dx.doi.org/10.1038/nature09715},
volume = {471},
year = {2011}
}
@article{Dirks2003,
abstract = {Nucleic acid secondary structure models usually exclude pseudoknots due to the difficulty of treating these nonnested structures efficiently in structure prediction and partition function algorithms. Here, the standard secondary structure energy model is extended to include the most physically relevant pseudoknots. We describe an O(N(5)) dynamic programming algorithm, where N is the length of the strand, for computing the partition function and minimum energy structure over this class of secondary structures. Hence, it is possible to determine the probability of sampling the lowest energy structure, or any other structure of particular interest. This capability motivates the use of the partition function for the design of DNA or RNA molecules for bioengineering applications.},
author = {Dirks, Robert M. and Pierce, Niles a.},
doi = {10.1002/jcc.10296},
file = {:Users/wangy42/Downloads/jcc03\_supp.pdf:pdf},
isbn = {1096-987X},
issn = {01928651},
journal = {Journal of Computational Chemistry},
keywords = {DNA,Partition function,Pseudoknots,RNA,Secondary structure},
number = {13},
pages = {1664--1677},
pmid = {12926009},
title = {{A partition function algorithm for nucleic acid secondary structure including pseudoknots}},
volume = {24},
year = {2003}
}
@article{McCaskill,
abstract = {A novel application of dynamic programming to the folding problem for RNA enables one to calculate the full equilibrium partition function for secondary structure and the probabilities of various substructures. In particular, both the partition function and the probabilities of all base pairs are computed by a recursive scheme of polynomial order N3 in the sequence length N. The temperature dependence of the partition function gives information about melting behavior for the secondary structure. The pair binding probabilities, the computation of which depends on the partition function, are visually summarized in a "box matrix" display and this provides a useful tool for examining the full ensemble of probable alternative equilibrium structures. The calculation of this ensemble representation allows a proper application and assessment of the predictive power of the secondary structure method, and yields important information on alternatives and intermediates in addition to local information about base pair opening and slippage. The results are illustrated for representative tRNA, 5S RNA, and self-replicating and self-splicing RNA molecules, and allow a direct comparison with enzymatic structure probes. The effect of changes in the thermodynamic parameters on the equilibrium ensemble provides a further sensitivity check to the predictions.},
author = {McCaskill, J S},
doi = {10.1002/bip.360290621},
file = {:Users/wangy42/Documents/papers/RNA\_Secondary\_Structure/1990-McCaskill-RNA-Partition-BP.pdf:pdf},
isbn = {0006-3525 (Print)$\backslash$r0006-3525 (Linking)},
issn = {0006-3525},
journal = {Biopolymers},
number = {6-7},
pages = {1105--1119},
pmid = {1695107},
title = {{The equilibrium partition function and base pair binding probabilities for RNA secondary structure.}},
volume = {29}
}
@article{Zhu2009,
abstract = {Semi-supervised learning is a learning paradigm concerned with the study of how computers and natural systems such as humans learn in the presence of both labeled and unlabeled data. Traditionally, learning has been studied either in the unsupervised paradigm (e.g., clustering, outlier detection) where all the data are unlabeled, or in the supervised paradigm (e.g., classification, regression) where all the data are labeled. The goal of semi-supervised learning is to understand how combining labeled and unlabeled data may change the learning behavior, and design algorithms that take advantage of such a combination. Semi-supervised learning is of great interest in machine learning and data mining because it can use readily available unlabeled data to improve supervised learning tasks when the labeled data are scarce or expensive. Semi-supervised learning also shows potential as a quantitative tool to understand human category learning, where most of the input is self-evidently unlabeled. In this introductory book, we present some popular semi-supervised learning models, including self-training, mixture models, co-training and multiview learning, graph-based methods, and semi-supervised support vector machines. For each model, we discuss its basic mathematical formulation. The success of semi-supervised learning depends critically on some underlying assumptions. We emphasize the assumptions made by each model and give counterexamples when appropriate to demonstrate the limitations of the different models. In addition, we discuss semi-supervised learning for cognitive psychology. Finally, we give a computational learning theoretic perspective on semi-supervised learning, and we conclude the book with a brief discussion of open questions in the field. $\backslash$nTable of Contents: Introduction to Statistical Machine Learning / Overview of Semi-Supervised Learning / Mixture Models and EM / Co-Training / Graph-Based Semi-Supervised Learning / Semi-Supervised Support Vector Machines / Human Semi-Supervised Learning / Theory and Outlook},
author = {Zhu, Xiaojin and Goldberg, Andrew B},
doi = {10.2200/S00196ED1V01Y200906AIM006},
file = {:Users/wangy42/Downloads/sslicml07.pdf:pdf},
isbn = {9781598295474},
issn = {1939-4608},
journal = {Synthesis Lectures on Artificial Intelligence and Machine Learning},
number = {1},
pages = {1--130},
pmid = {12025367},
title = {{Introduction to Semi-Supervised Learning}},
url = {http://www.morganclaypool.com/doi/abs/10.2200/S00196ED1V01Y200906AIM006},
volume = {3},
year = {2009}
}
@article{Haeffele2014,
[truncated: 294,807 more chars]
